# Supplementary material for: BA9 Transcriptomics in Huntington’s Disease 80-Gene Signature and MIR219A2-Linked Targets
Source: Int J Mol Sci. 2025 Sep 13;26(18):8934. doi: 10.3390/ijms26188934 (PMC12470059; doi:10.3390/ijms26188934)
Supplement: Supplementary file 1 [file ijms-26-08934-s001.zip]

Archive with 14 entries (14 files):
- Figure 2_values.xlsx
- Supplementary Table _S10_Primary GO–Biological Process ORA.xlsx
- Supplementary Table _S11a_MIR219A2_CLIP_enrichment.xlsx
- Supplementary Table _S11b_MSigDB_C3_TFT_TF_enrichment.xlsx
- Supplementary Table_S1_80_core_Up.xls
- Supplementary Table_S2_80_core_Down.xls
- Supplementary Table_S3_overlap_miRTarBase_functional_vs_Up.xls
- Supplementary Table_S4_overlap_starBase_CLIP_vs_Up.xls
- Supplementary Table_S5_overlap_miRTarBase_validated_any_vs_Up.xls
- Supplementary Table_S6_enrichment_summary.xls
- Supplementary_Table_S12_TRRUST_keyreg_summary_from_138.xlsx
- Supplementary_Table_S7_Figure2_source_data.xlsx
- Supplementary_Table_S8_CNS_markers_and_BA9_overlaps.xlsx
- Supplementary_Table_S9_MIR219A2_enrichment_sensitivity.xlsx
