# Supplementary material for: BA9 Transcriptomics in Huntington’s Disease 80-Gene Signature and MIR219A2-Linked Targets
Source: Int J Mol Sci. 2025 Sep 13;26(18):8934. doi: 10.3390/ijms26188934 (PMC12470059; doi:10.3390/ijms26188934)
Supplement: Supplementary file 1 [file ijms-26-08934-s001.zip › Supplementary Table _S10_Primary GO–Biological Process ORA.xlsx]

## Sheet: README
Field	Value
Title	Supplementary Table S10 — Primary GO–Biological Process ORA (BA9 expressed-gene background)
Scope	Primary inferential pipeline only (not STRING). One-sided Fisher; BH-FDR across GO-BP.
Outcome	No GO-BP term met FDR < 0.05 under the primary pipeline; therefore no significant terms are reported.
Relation to Fig. 4	Figure 4 is an exploratory STRING visualization (default STRING background & relaxed display thresholds); its q-values are not used for inference.

## Sheet: Parameters
Parameter	Value
Gene set name	MIR219A2 overlap-of-four (validated targets ∩ BA9 Up core)
Gene symbols	FOXC1; NFKBIA; SLC38A2; SLC6A20
Gene set size (K)	4
Background	BA9 expressed genes (Methods §4.9)
Ontology	GO—Biological Process
Test	One-sided Fisher; BH-FDR across GO-BP
Significance threshold	FDR (q) < 0.05
Primary result	No term significant (q ≥ 0.05)
Analysis date	2025-09-03
Notes	STRING GO-BP (Fig. 4) is display-only and uses STRING background; not used for primary inference.
