# Supplementary material for: BA9 Transcriptomics in Huntington’s Disease 80-Gene Signature and MIR219A2-Linked Targets
Source: Int J Mol Sci. 2025 Sep 13;26(18):8934. doi: 10.3390/ijms26188934 (PMC12470059; doi:10.3390/ijms26188934)
Supplement: Supplementary file 1 [file ijms-26-08934-s001.zip › Supplementary Table _S11a_MIR219A2_CLIP_enrichment.xlsx]

## Sheet: ENCORI_CLIP_enrichment
Set	Universe_background_size	Up_size	Target_set_size_in_background (n)	Overlap_with_Up (a)	OR	CI_lower	CI_upper	p_one_sided_fisher	q_BH_within_this_table
ENCORI/starBase CLIP-supported (hsa-miR-219a-5p)	22093	2923	640	138	1.84267	1.51993	2.23394	2.56039e-09	2.56039e-09

## Sheet: Contingency_table
	MIR219A2_target	Not_target
Up	138	502
NotUp	2785	18668

## Sheet: Overlap_genes
Overlap_genes
ACADM
ALDH3A2
ANKRD49
AP3M1
ARHGDIB
ARHGEF12
ARHGEF6
ARL6IP6
BCL2L11
BMI1
BTG2
CALCRL
CAPN2
CAPN7
CASP7
CCAR1
CCNA2
CD164
CHUK
CNOT2
CNOT6L
COL2A1
CREBL2
CRK
CTCF
CTSS
CXCL8
DAB2
DCAF10
DDX3X
DHX15
DNAJB1
ELMOD2
ENPP6
ERG
FAM210B
FERMT2
FNIP2
FOXC1
FRMD6
FSTL1
FYN
FYTTD1
GADD45B
GJA1
GMDS
GNA13
GNG12
GOLM1
GOLM2
GXYLT1
HBP1
HNRNPH3
HP1BP3
IGF1R
IKZF2
IPO8
LAPTM4A
LAPTM5
LEF1
LIN7C
LRRC58
LSM10
LTBP2
MAP3K1
MAP7D3
MBNL1
MECOM
MEX3A
MIER1
MKNK2
NCOA1
NEDD4
NFKB1
NUP160
PIK3CA
PLEKHA8
PNISR
PNRC1
PNRC2
PPP1R15B
PPP4R1
PRELID3B
PRSS23
PTGER4
PTGES
PUM1
PUM2
PURG
RAB30
RAB31
RAB8B
RASSF8
RBAK
RBM39
RBMS1
RHOQ
RIT1
RNF135
SCML2
SEC24A
SGK1
SLC1A3
SLC46A3
SLC4A7
SLC9A2
SMAD4
SMAD5
SMCHD1
SMCO4
SOCS3
SOX5
SREK1
SRSF1
STARD7
SYNCRIP
TAB2
TGFBR2
TM4SF1
TMEM123
TMEM43
TNPO1
TOMM6
TP53INP1
TRIM13
TWIST1
UBR5
UFC1
VGLL4
WAPL
WEE1
XRN1
ZBTB33
ZBTB44
ZCRB1
ZDHHC2
ZFP36
ZNF148
