# Supplementary material for: BA9 Transcriptomics in Huntington’s Disease 80-Gene Signature and MIR219A2-Linked Targets
Source: Int J Mol Sci. 2025 Sep 13;26(18):8934. doi: 10.3390/ijms26188934 (PMC12470059; doi:10.3390/ijms26188934)
Supplement: Supplementary file 1 [file ijms-26-08934-s001.zip › Supplementary Table _S11b_MSigDB_C3_TFT_TF_enrichment.xlsx]

## Sheet: README
Metric	Value
Total C3 sets read	3713
TFT-like sets tested (heuristic)	1352
Background size	22093
BA9 Up size	2923

## Sheet: All_TF_enrichment
TF_set_name	Description	Set_size_in_background (n)	Overlap_with_Up (a)	OR	CI_lower	CI_upper	p_one_sided	q_BH
UBN1_TARGET_GENES	https://www.gsea-msigdb.org/gsea/msigdb/human/geneset/UBN1_TARGET_GENES	1645	338	1.78704	1.57467	2.02806	6.18102e-18	8.33819e-15
HES2_TARGET_GENES	https://www.gsea-msigdb.org/gsea/msigdb/human/geneset/HES2_TARGET_GENES	1133	242	1.8518	1.59745	2.14664	5.78491e-15	3.90192e-12
TGGAAA_NFAT_Q4_01	https://www.gsea-msigdb.org/gsea/msigdb/human/geneset/TGGAAA_NFAT_Q4_01	1723	336	1.66522	1.46792	1.88904	1.9064e-14	8.44881e-12
TATAAA_TATA_01	https://www.gsea-msigdb.org/gsea/msigdb/human/geneset/TATAAA_TATA_01	1028	222	1.87267	1.60546	2.18435	2.50521e-14	8.44881e-12
AACTTT_UNKNOWN	https://www.gsea-msigdb.org/gsea/msigdb/human/geneset/AACTTT_UNKNOWN	1767	335	1.6034	1.41372	1.81853	9.97883e-13	2.69229e-10
NFAT_Q6	https://www.gsea-msigdb.org/gsea/msigdb/human/geneset/NFAT_Q6	220	67	2.91586	2.18224	3.89612	1.84813e-11	4.15522e-09
CEBPB_02	https://www.gsea-msigdb.org/gsea/msigdb/human/geneset/CEBPB_02	244	70	2.67861	2.02406	3.54482	1.33583e-10	2.57434e-08
TGTTTGY_HNF3_Q6	https://www.gsea-msigdb.org/gsea/msigdb/human/geneset/TGTTTGY_HNF3_Q6	651	144	1.90742	1.57843	2.30499	1.82266e-10	3.07345e-08
LET_7B_3P	https://www.gsea-msigdb.org/gsea/msigdb/human/geneset/LET_7B_3P	701	150	1.82787	1.51936	2.19903	9.0411e-10	1.35516e-07
LET_7F_1_3P	https://www.gsea-msigdb.org/gsea/msigdb/human/geneset/LET_7F_1_3P	701	149	1.81165	1.50523	2.18044	1.66586e-09	2.24724e-07
LET_7A_3P	https://www.gsea-msigdb.org/gsea/msigdb/human/geneset/LET_7A_3P	703	149	1.80491	1.49973	2.17219	2.04149e-09	2.5036e-07
IRF1_01	https://www.gsea-msigdb.org/gsea/msigdb/human/geneset/IRF1_01	220	62	2.60762	1.93885	3.50708	3.20135e-09	3.59885e-07
RAG1_TARGET_GENES	https://www.gsea-msigdb.org/gsea/msigdb/human/geneset/RAG1_TARGET_GENES	1029	201	1.63578	1.39491	1.91824	4.36392e-09	4.52841e-07
PAX3_TARGET_GENES	https://www.gsea-msigdb.org/gsea/msigdb/human/geneset/PAX3_TARGET_GENES	1341	250	1.54985	1.34293	1.78866	5.05617e-09	4.62766e-07
RGAANNTTC_HSF1_01	https://www.gsea-msigdb.org/gsea/msigdb/human/geneset/RGAANNTTC_HSF1_01	410	97	2.06789	1.64108	2.6057	5.14566e-09	4.62766e-07
TGCCAAR_NF1_Q6	https://www.gsea-msigdb.org/gsea/msigdb/human/geneset/TGCCAAR_NF1_Q6	646	137	1.80284	1.4867	2.1862	8.80715e-09	7.42553e-07
HSF2_TARGET_GENES	https://www.gsea-msigdb.org/gsea/msigdb/human/geneset/HSF2_TARGET_GENES	219	60	2.50575	1.85714	3.38089	1.79837e-08	1.42706e-06
WGTTNNNNNAAA_UNKNOWN	https://www.gsea-msigdb.org/gsea/msigdb/human/geneset/WGTTNNNNNAAA_UNKNOWN	488	108	1.89709	1.52646	2.35771	3.35649e-08	2.5155e-06
PSMB5_TARGET_GENES	https://www.gsea-msigdb.org/gsea/msigdb/human/geneset/PSMB5_TARGET_GENES	262	67	2.28278	1.72472	3.02141	5.29896e-08	3.76226e-06
GATA1_05	https://www.gsea-msigdb.org/gsea/msigdb/human/geneset/GATA1_05	226	60	2.3992	1.7812	3.23162	6.2144e-08	4.19161e-06
MXD1_TARGET_GENES	https://www.gsea-msigdb.org/gsea/msigdb/human/geneset/MXD1_TARGET_GENES	578	122	1.78751	1.4581	2.19134	7.54116e-08	4.84429e-06
CEBPA_01	https://www.gsea-msigdb.org/gsea/msigdb/human/geneset/CEBPA_01	228	60	2.37039	1.76063	3.19133	8.72899e-08	5.35246e-06
RYTTCCTG_ETS2_B	https://www.gsea-msigdb.org/gsea/msigdb/human/geneset/RYTTCCTG_ETS2_B	1032	195	1.56566	1.33289	1.83909	9.92502e-08	5.59354e-06
RTAAACA_FREAC2_01	https://www.gsea-msigdb.org/gsea/msigdb/human/geneset/RTAAACA_FREAC2_01	831	163	1.63576	1.37201	1.95023	9.95145e-08	5.59354e-06
CEBP_Q2_01	https://www.gsea-msigdb.org/gsea/msigdb/human/geneset/CEBP_Q2_01	241	62	2.29916	1.71781	3.07725	1.30167e-07	7.02383e-06
FOXE1_TARGET_GENES	https://www.gsea-msigdb.org/gsea/msigdb/human/geneset/FOXE1_TARGET_GENES	660	134	1.70298	1.40296	2.06715	1.88631e-07	9.78704e-06
NF1_Q6_01	https://www.gsea-msigdb.org/gsea/msigdb/human/geneset/NF1_Q6_01	249	63	2.24827	1.68499	2.99987	1.97773e-07	9.88133e-06
TTANTCA_UNKNOWN	https://www.gsea-msigdb.org/gsea/msigdb/human/geneset/TTANTCA_UNKNOWN	843	163	1.60586	1.34731	1.91402	2.58901e-07	1.24735e-05
AREB6_04	https://www.gsea-msigdb.org/gsea/msigdb/human/geneset/AREB6_04	232	59	2.26213	1.67902	3.04775	3.95292e-07	1.83879e-05
IRF1_Q6	https://www.gsea-msigdb.org/gsea/msigdb/human/geneset/IRF1_Q6	233	59	2.24901	1.66964	3.02943	4.6195e-07	2.07723e-05
RGAGGAARY_PU1_Q6	https://www.gsea-msigdb.org/gsea/msigdb/human/geneset/RGAGGAARY_PU1_Q6	476	101	1.79381	1.43488	2.24252	7.60144e-07	3.24089e-05
NKX2_2_TARGET_GENES	https://www.gsea-msigdb.org/gsea/msigdb/human/geneset/NKX2_2_TARGET_GENES	1217	219	1.47472	1.26711	1.71635	7.68779e-07	3.24089e-05
CTTTGA_LEF1_Q2	https://www.gsea-msigdb.org/gsea/msigdb/human/geneset/CTTTGA_LEF1_Q2	1078	197	1.50022	1.27888	1.75986	9.72596e-07	3.97585e-05
ICSBP_Q6	https://www.gsea-msigdb.org/gsea/msigdb/human/geneset/ICSBP_Q6	224	56	2.20928	1.62855	2.99708	1.3824e-06	5.48488e-05
TTTGTAG_MIR520D	https://www.gsea-msigdb.org/gsea/msigdb/human/geneset/TTTGTAG_MIR520D	325	74	1.95778	1.50617	2.5448	1.54245e-06	5.83012e-05
RTTTNNNYTGGM_UNKNOWN	https://www.gsea-msigdb.org/gsea/msigdb/human/geneset/RTTTNNNYTGGM_UNKNOWN	136	39	2.65899	1.8299	3.86372	1.55585e-06	5.83012e-05
CEBP_Q3	https://www.gsea-msigdb.org/gsea/msigdb/human/geneset/CEBP_Q3	222	55	2.18217	1.60494	2.96701	2.30564e-06	8.29148e-05
OSF2_Q6	https://www.gsea-msigdb.org/gsea/msigdb/human/geneset/OSF2_Q6	233	57	2.14636	1.58804	2.90098	2.33563e-06	8.29148e-05
ACTGTGA_MIR27A_MIR27B	https://www.gsea-msigdb.org/gsea/msigdb/human/geneset/ACTGTGA_MIR27A_MIR27B	460	96	1.75445	1.3963	2.20446	2.99956e-06	0.000103754
MAPK3_TARGET_GENES	https://www.gsea-msigdb.org/gsea/msigdb/human/geneset/MAPK3_TARGET_GENES	91	29	3.08833	1.98369	4.8081	3.36683e-06	0.000113546
RACCACAR_AML_Q6	https://www.gsea-msigdb.org/gsea/msigdb/human/geneset/RACCACAR_AML_Q6	225	55	2.14333	1.57741	2.91226	3.57148e-06	0.00011751
ZNF597_TARGET_GENES	https://www.gsea-msigdb.org/gsea/msigdb/human/geneset/ZNF597_TARGET_GENES	717	137	1.57613	1.30288	1.90668	4.45234e-06	0.000143005
PRDM4_TARGET_GENES	https://www.gsea-msigdb.org/gsea/msigdb/human/geneset/PRDM4_TARGET_GENES	545	109	1.66436	1.34425	2.06069	5.26642e-06	0.000165219
STTTCRNTTT_IRF_Q6	https://www.gsea-msigdb.org/gsea/msigdb/human/geneset/STTTCRNTTT_IRF_Q6	174	45	2.30793	1.6401	3.24768	5.59951e-06	0.000171676
ELF1_Q6	https://www.gsea-msigdb.org/gsea/msigdb/human/geneset/ELF1_Q6	234	56	2.08406	1.5395	2.82125	5.82718e-06	0.000173488
YTATTTTNR_MEF2_02	https://www.gsea-msigdb.org/gsea/msigdb/human/geneset/YTATTTTNR_MEF2_02	633	123	1.60727	1.3148	1.9648	5.91582e-06	0.000173488
CTTGTAT_MIR381	https://www.gsea-msigdb.org/gsea/msigdb/human/geneset/CTTGTAT_MIR381	202	50	2.17749	1.57812	3.0045	6.67916e-06	0.000187712
IK3_01	https://www.gsea-msigdb.org/gsea/msigdb/human/geneset/IK3_01	202	50	2.17749	1.57812	3.0045	6.67916e-06	0.000187712
TTCNRGNNNNTTC_HSF_Q6	https://www.gsea-msigdb.org/gsea/msigdb/human/geneset/TTCNRGNNNNTTC_HSF_Q6	144	39	2.45537	1.69664	3.55339	7.12795e-06	0.000196237
SRSF9_TARGET_GENES	https://www.gsea-msigdb.org/gsea/msigdb/human/geneset/SRSF9_TARGET_GENES	667	128	1.58298	1.30022	1.92723	7.30906e-06	0.000197198
CEBP_Q2	https://www.gsea-msigdb.org/gsea/msigdb/human/geneset/CEBP_Q2	220	53	2.10136	1.53894	2.86932	8.34799e-06	0.000220812
TGCCTTA_MIR124A	https://www.gsea-msigdb.org/gsea/msigdb/human/geneset/TGCCTTA_MIR124A	545	108	1.64464	1.32738	2.03773	8.88526e-06	0.000227859
ZNF318_TARGET_GENES	https://www.gsea-msigdb.org/gsea/msigdb/human/geneset/ZNF318_TARGET_GENES	977	176	1.46929	1.24204	1.73811	8.95219e-06	0.000227859
MZF1_TARGET_GENES	https://www.gsea-msigdb.org/gsea/msigdb/human/geneset/MZF1_TARGET_GENES	1589	268	1.3639	1.18869	1.56493	9.79642e-06	0.000244187
HMGB2_TARGET_GENES	https://www.gsea-msigdb.org/gsea/msigdb/human/geneset/HMGB2_TARGET_GENES	485	98	1.68369	1.34426	2.10883	9.95573e-06	0.000244187
ZSCAN30_TARGET_GENES	https://www.gsea-msigdb.org/gsea/msigdb/human/geneset/ZSCAN30_TARGET_GENES	1651	277	1.35589	1.1842	1.55249	1.03755e-05	0.000249939
HMGIY_Q6	https://www.gsea-msigdb.org/gsea/msigdb/human/geneset/HMGIY_Q6	218	52	2.07351	1.51483	2.83825	1.35912e-05	0.000321659
TAF9B_TARGET_GENES	https://www.gsea-msigdb.org/gsea/msigdb/human/geneset/TAF9B_TARGET_GENES	495	99	1.662	1.32878	2.07879	1.39898e-05	0.000325385
LHX9_TARGET_GENES	https://www.gsea-msigdb.org/gsea/msigdb/human/geneset/LHX9_TARGET_GENES	1315	226	1.3913	1.19886	1.61464	1.44286e-05	0.000329901
YNGTTNNNATT_UNKNOWN	https://www.gsea-msigdb.org/gsea/msigdb/human/geneset/YNGTTNNNATT_UNKNOWN	334	72	1.82255	1.40001	2.37262	1.6031e-05	0.000360431
MAFG_TARGET_GENES	https://www.gsea-msigdb.org/gsea/msigdb/human/geneset/MAFG_TARGET_GENES	1479	250	1.36532	1.18467	1.57353	1.68826e-05	0.000373354
AAAYWAACM_HFH4_01	https://www.gsea-msigdb.org/gsea/msigdb/human/geneset/AAAYWAACM_HFH4_01	231	54	2.01968	1.48545	2.74605	1.73258e-05	0.000376975
AML_Q6	https://www.gsea-msigdb.org/gsea/msigdb/human/geneset/AML_Q6	233	54	1.99691	1.46928	2.71401	2.24105e-05	0.00047987
SOX5_01	https://www.gsea-msigdb.org/gsea/msigdb/human/geneset/SOX5_01	245	56	1.96163	1.45208	2.64999	2.43484e-05	0.000513218
TAATTA_CHX10_01	https://www.gsea-msigdb.org/gsea/msigdb/human/geneset/TAATTA_CHX10_01	703	131	1.52555	1.25657	1.8521	2.51648e-05	0.000519958
ATGTTAA_MIR302C	https://www.gsea-msigdb.org/gsea/msigdb/human/geneset/ATGTTAA_MIR302C	234	54	1.98571	1.46132	2.69827	2.5439e-05	0.000519958
GATAAGR_GATA_C	https://www.gsea-msigdb.org/gsea/msigdb/human/geneset/GATAAGR_GATA_C	241	55	1.9573	1.44511	2.65104	2.99876e-05	0.000601492
BARHL1_TARGET_GENES	https://www.gsea-msigdb.org/gsea/msigdb/human/geneset/BARHL1_TARGET_GENES	1216	209	1.38898	1.19032	1.62079	3.03198e-05	0.000601492
PPARGC1A_TARGET_GENES	https://www.gsea-msigdb.org/gsea/msigdb/human/geneset/PPARGC1A_TARGET_GENES	91	27	2.78327	1.77207	4.3715	3.09317e-05	0.000602136
GLI3_TARGET_GENES	https://www.gsea-msigdb.org/gsea/msigdb/human/geneset/GLI3_TARGET_GENES	687	128	1.52471	1.25317	1.85508	3.1245e-05	0.000602136
ATXN7L3_TARGET_GENES	https://www.gsea-msigdb.org/gsea/msigdb/human/geneset/ATXN7L3_TARGET_GENES	624	118	1.55168	1.26501	1.90333	3.23546e-05	0.000614738
NFE2L1_TARGET_GENES	https://www.gsea-msigdb.org/gsea/msigdb/human/geneset/NFE2L1_TARGET_GENES	1740	286	1.32147	1.15664	1.50978	3.61251e-05	0.00066855
TTGGAGA_MIR5155P_MIR519E	https://www.gsea-msigdb.org/gsea/msigdb/human/geneset/TTGGAGA_MIR5155P_MIR519E	143	37	2.30576	1.58266	3.35922	3.6178e-05	0.00066855
ZNF423_TARGET_GENES	https://www.gsea-msigdb.org/gsea/msigdb/human/geneset/ZNF423_TARGET_GENES	976	172	1.42822	1.20559	1.69198	3.9741e-05	0.000724467
TFEB_TARGET_GENES	https://www.gsea-msigdb.org/gsea/msigdb/human/geneset/TFEB_TARGET_GENES	1222	209	1.38029	1.18296	1.61054	4.12122e-05	0.000741269
DLX2_TARGET_GENES	https://www.gsea-msigdb.org/gsea/msigdb/human/geneset/DLX2_TARGET_GENES	221	51	1.98468	1.44785	2.72055	4.20448e-05	0.000746295
ZZZ3_TARGET_GENES	https://www.gsea-msigdb.org/gsea/msigdb/human/geneset/ZZZ3_TARGET_GENES	285	62	1.84124	1.38583	2.44629	4.53127e-05	0.000793534
WTGAAAT_UNKNOWN	https://www.gsea-msigdb.org/gsea/msigdb/human/geneset/WTGAAAT_UNKNOWN	547	105	1.57876	1.27151	1.96027	4.64595e-05	0.000793534
ATGTCAC_MIR489	https://www.gsea-msigdb.org/gsea/msigdb/human/geneset/ATGTCAC_MIR489	88	26	2.76598	1.74679	4.37981	4.66271e-05	0.000793534
NFAT_Q4_01	https://www.gsea-msigdb.org/gsea/msigdb/human/geneset/NFAT_Q4_01	239	54	1.93153	1.42279	2.62218	4.70591e-05	0.000793534
ZNF274_TARGET_GENES	https://www.gsea-msigdb.org/gsea/msigdb/human/geneset/ZNF274_TARGET_GENES	823	148	1.46133	1.21778	1.75359	4.9989e-05	0.000832533
ATAAGCT_MIR21	https://www.gsea-msigdb.org/gsea/msigdb/human/geneset/ATAAGCT_MIR21	109	30	2.50596	1.643	3.82218	5.6086e-05	0.000922684
E2F1_Q6_01	https://www.gsea-msigdb.org/gsea/msigdb/human/geneset/E2F1_Q6_01	235	53	1.92665	1.41531	2.62273	5.78988e-05	0.000940714
ATGTACA_MIR493	https://www.gsea-msigdb.org/gsea/msigdb/human/geneset/ATGTACA_MIR493	311	66	1.78445	1.35589	2.34846	5.85767e-05	0.000940714
TTGCWCAAY_CEBPB_02	https://www.gsea-msigdb.org/gsea/msigdb/human/geneset/TTGCWCAAY_CEBPB_02	56	19	3.38328	1.9431	5.8909	6.10969e-05	0.000969644
ATF5_TARGET_GENES	https://www.gsea-msigdb.org/gsea/msigdb/human/geneset/ATF5_TARGET_GENES	396	80	1.67892	1.30956	2.15245	6.29728e-05	0.000987794
GGATTA_PITX2_Q2	https://www.gsea-msigdb.org/gsea/msigdb/human/geneset/GGATTA_PITX2_Q2	508	98	1.58729	1.26886	1.98563	6.735e-05	0.00104431
STAT5A_03	https://www.gsea-msigdb.org/gsea/msigdb/human/geneset/STAT5A_03	248	55	1.88562	1.3939	2.55079	6.88287e-05	0.00105511
GATA1_04	https://www.gsea-msigdb.org/gsea/msigdb/human/geneset/GATA1_04	197	46	2.01386	1.44434	2.80795	7.21378e-05	0.00109341
NCOA2_TARGET_GENES	https://www.gsea-msigdb.org/gsea/msigdb/human/geneset/NCOA2_TARGET_GENES	436	86	1.63001	1.28327	2.07044	8.28184e-05	0.00124136
WGGAATGY_TEF1_Q6	https://www.gsea-msigdb.org/gsea/msigdb/human/geneset/WGGAATGY_TEF1_Q6	345	71	1.71683	1.31853	2.23546	8.74082e-05	0.00129576
LYF1_01	https://www.gsea-msigdb.org/gsea/msigdb/human/geneset/LYF1_01	239	53	1.88482	1.3856	2.56389	9.24963e-05	0.00135002
GTF2A2_TARGET_GENES	https://www.gsea-msigdb.org/gsea/msigdb/human/geneset/GTF2A2_TARGET_GENES	481	93	1.59077	1.26427	2.00158	9.3689e-05	0.00135002
GR_Q6_01	https://www.gsea-msigdb.org/gsea/msigdb/human/geneset/GR_Q6_01	245	54	1.87027	1.37914	2.53629	9.46444e-05	0.00135002
AGCATTA_MIR155	https://www.gsea-msigdb.org/gsea/msigdb/human/geneset/AGCATTA_MIR155	133	34	2.26709	1.53255	3.3537	9.5072e-05	0.00135002
CCAATNNSNNNGCG_UNKNOWN	https://www.gsea-msigdb.org/gsea/msigdb/human/geneset/CCAATNNSNNNGCG_UNKNOWN	58	19	3.20945	1.85217	5.56134	0.000104819	0.00147293
AUTS2_TARGET_GENES	https://www.gsea-msigdb.org/gsea/msigdb/human/geneset/AUTS2_TARGET_GENES	584	109	1.52452	1.23341	1.88435	0.000109389	0.00151556
SRF_Q5_01	https://www.gsea-msigdb.org/gsea/msigdb/human/geneset/SRF_Q5_01	206	47	1.95397	1.40788	2.71186	0.0001101	0.00151556
FAC1_01	https://www.gsea-msigdb.org/gsea/msigdb/human/geneset/FAC1_01	195	45	1.98263	1.41763	2.7728	0.000115158	0.00156918
CHAF1B_TARGET_GENES	https://www.gsea-msigdb.org/gsea/msigdb/human/geneset/CHAF1B_TARGET_GENES	865	152	1.41997	1.18653	1.69933	0.000126844	0.00171113
PAX4_02	https://www.gsea-msigdb.org/gsea/msigdb/human/geneset/PAX4_02	213	48	1.92304	1.3911	2.65838	0.000128649	0.00171829
IRF2_01	https://www.gsea-msigdb.org/gsea/msigdb/human/geneset/IRF2_01	119	31	2.32437	1.54068	3.50669	0.000130655	0.00172798
ATAACCT_MIR154	https://www.gsea-msigdb.org/gsea/msigdb/human/geneset/ATAACCT_MIR154	59	19	3.12905	1.80983	5.40987	0.000135602	0.00176564
E2F1_Q6	https://www.gsea-msigdb.org/gsea/msigdb/human/geneset/E2F1_Q6	225	50	1.88902	1.37619	2.59295	0.000136121	0.00176564
F10_TARGET_GENES	https://www.gsea-msigdb.org/gsea/msigdb/human/geneset/F10_TARGET_GENES	243	53	1.84475	1.3571	2.50761	0.000145032	0.00186332
HMGA1_TARGET_GENES	https://www.gsea-msigdb.org/gsea/msigdb/human/geneset/HMGA1_TARGET_GENES	763	136	1.44316	1.19388	1.74449	0.000149484	0.00190239
HSF2_01	https://www.gsea-msigdb.org/gsea/msigdb/human/geneset/HSF2_01	232	51	1.86298	1.36204	2.54816	0.000156079	0.00196776
ZFHX3_TARGET_GENES	https://www.gsea-msigdb.org/gsea/msigdb/human/geneset/ZFHX3_TARGET_GENES	1626	264	1.29815	1.13086	1.49018	0.000166457	0.00206779
AHRR_TARGET_GENES	https://www.gsea-msigdb.org/gsea/msigdb/human/geneset/AHRR_TARGET_GENES	1224	205	1.34348	1.15017	1.56928	0.000167079	0.00206779
DYRK1A_TARGET_GENES	https://www.gsea-msigdb.org/gsea/msigdb/human/geneset/DYRK1A_TARGET_GENES	713	128	1.45491	1.19673	1.76878	0.000169684	0.00208095
EVI1_04	https://www.gsea-msigdb.org/gsea/msigdb/human/geneset/EVI1_04	210	47	1.90561	1.37429	2.64236	0.000178261	0.00216643
TGAATGT_MIR181A_MIR181B_MIR181C_MIR181D	https://www.gsea-msigdb.org/gsea/msigdb/human/geneset/TGAATGT_MIR181A_MIR181B_MIR181C_MIR181D	477	91	1.56368	1.24017	1.97159	0.000180184	0.00216693
GCACTTT_MIR175P_MIR20A_MIR106A_MIR106B_MIR20B_MIR519D	https://www.gsea-msigdb.org/gsea/msigdb/human/geneset/GCACTTT_MIR175P_MIR20A_MIR106A_MIR106B_MIR20B_MIR519D	585	108	1.50351	1.21557	1.85965	0.000181514	0.00216693
ATTCTTT_MIR186	https://www.gsea-msigdb.org/gsea/msigdb/human/geneset/ATTCTTT_MIR186	263	56	1.78936	1.32847	2.41014	0.000186483	0.00220672
ALPHACP1_01	https://www.gsea-msigdb.org/gsea/msigdb/human/geneset/ALPHACP1_01	240	52	1.82875	1.34183	2.49236	0.000198108	0.00232389
LET_7F_2_3P	https://www.gsea-msigdb.org/gsea/msigdb/human/geneset/LET_7F_2_3P	373	74	1.63932	1.26714	2.1208	0.000208227	0.00242154
E2F4DP1_01	https://www.gsea-msigdb.org/gsea/msigdb/human/geneset/E2F4DP1_01	229	50	1.84641	1.3462	2.53251	0.000213974	0.0024671
GATA6_01	https://www.gsea-msigdb.org/gsea/msigdb/human/geneset/GATA6_01	218	48	1.86598	1.35126	2.57678	0.000230154	0.00263117
IPF1_Q4	https://www.gsea-msigdb.org/gsea/msigdb/human/geneset/IPF1_Q4	224	49	1.85059	1.34488	2.54647	0.000234776	0.00266145
AFP1_Q6	https://www.gsea-msigdb.org/gsea/msigdb/human/geneset/AFP1_Q6	230	50	1.83606	1.3389	2.51783	0.000238871	0.0026853
ACCATTT_MIR522	https://www.gsea-msigdb.org/gsea/msigdb/human/geneset/ACCATTT_MIR522	156	37	2.05247	1.41629	2.97441	0.000251606	0.0028051
TACTTGA_MIR26A_MIR26B	https://www.gsea-msigdb.org/gsea/msigdb/human/geneset/TACTTGA_MIR26A_MIR26B	296	61	1.71735	1.29227	2.28224	0.000254086	0.00280953
PU1_Q6	https://www.gsea-msigdb.org/gsea/msigdb/human/geneset/PU1_Q6	219	48	1.85497	1.34356	2.56105	0.000257555	0.00282473
AR_Q6	https://www.gsea-msigdb.org/gsea/msigdb/human/geneset/AR_Q6	231	50	1.82582	1.33168	2.50332	0.00026635	0.00287931
CAGCTG_AP4_Q5	https://www.gsea-msigdb.org/gsea/msigdb/human/geneset/CAGCTG_AP4_Q5	1384	227	1.31087	1.13062	1.51985	0.0002668	0.00287931
GCTNWTTGK_UNKNOWN	https://www.gsea-msigdb.org/gsea/msigdb/human/geneset/GCTNWTTGK_UNKNOWN	279	58	1.73579	1.29646	2.32399	0.000280779	0.00300612
NKX2_5_TARGET_GENES	https://www.gsea-msigdb.org/gsea/msigdb/human/geneset/NKX2_5_TARGET_GENES	1407	230	1.30563	1.12715	1.51236	0.000296201	0.00314627
FREAC3_01	https://www.gsea-msigdb.org/gsea/msigdb/human/geneset/FREAC3_01	221	48	1.83334	1.32842	2.53016	0.000321328	0.00335109
IRF_Q6	https://www.gsea-msigdb.org/gsea/msigdb/human/geneset/IRF_Q6	221	48	1.83334	1.32842	2.53016	0.000321328	0.00335109
ATACTGT_MIR144	https://www.gsea-msigdb.org/gsea/msigdb/human/geneset/ATACTGT_MIR144	192	43	1.906	1.35453	2.68199	0.000322936	0.00335109
GGGTGGRR_PAX4_03	https://www.gsea-msigdb.org/gsea/msigdb/human/geneset/GGGTGGRR_PAX4_03	1205	200	1.32755	1.13465	1.55325	0.000327852	0.00337613
HSF1_01	https://www.gsea-msigdb.org/gsea/msigdb/human/geneset/HSF1_01	245	52	1.7809	1.30784	2.42508	0.000336013	0.00340586
TGGNNNNNNKCCAR_UNKNOWN	https://www.gsea-msigdb.org/gsea/msigdb/human/geneset/TGGNNNNNNKCCAR_UNKNOWN	385	75	1.60214	1.24118	2.06808	0.000336659	0.00340586
CENPT_TARGET_GENES	https://www.gsea-msigdb.org/gsea/msigdb/human/geneset/CENPT_TARGET_GENES	58	18	2.96334	1.69665	5.17571	0.000338314	0.00340586
FOXO1_01	https://www.gsea-msigdb.org/gsea/msigdb/human/geneset/FOXO1_01	216	47	1.83738	1.32678	2.54448	0.000352866	0.00352604
TEAD2_TARGET_GENES	https://www.gsea-msigdb.org/gsea/msigdb/human/geneset/TEAD2_TARGET_GENES	1386	226	1.30102	1.12187	1.50877	0.000385402	0.00380172
HNF3ALPHA_Q6	https://www.gsea-msigdb.org/gsea/msigdb/human/geneset/HNF3ALPHA_Q6	182	41	1.91994	1.353	2.72443	0.000386091	0.00380172
PBX1_02	https://www.gsea-msigdb.org/gsea/msigdb/human/geneset/PBX1_02	110	28	2.25142	1.46342	3.46373	0.000407326	0.00398176
TTCYRGAA_UNKNOWN	https://www.gsea-msigdb.org/gsea/msigdb/human/geneset/TTCYRGAA_UNKNOWN	308	62	1.66706	1.25832	2.20858	0.000438088	0.00423954
GCCATNTTG_YY1_Q6	https://www.gsea-msigdb.org/gsea/msigdb/human/geneset/GCCATNTTG_YY1_Q6	426	81	1.55517	1.217	1.98729	0.000439982	0.00423954
AAAYRNCTG_UNKNOWN	https://www.gsea-msigdb.org/gsea/msigdb/human/geneset/AAAYRNCTG_UNKNOWN	339	67	1.62991	1.24399	2.13556	0.000450249	0.00428674
TERF1_TARGET_GENES	https://www.gsea-msigdb.org/gsea/msigdb/human/geneset/TERF1_TARGET_GENES	236	50	1.77627	1.29671	2.43318	0.000451236	0.00428674
SRF_Q4	https://www.gsea-msigdb.org/gsea/msigdb/human/geneset/SRF_Q4	207	45	1.83461	1.31552	2.55851	0.000475051	0.0044577
GR_01	https://www.gsea-msigdb.org/gsea/msigdb/human/geneset/GR_01	178	40	1.91347	1.34283	2.72659	0.00047584	0.0044577
TET1_TARGET_GENES	https://www.gsea-msigdb.org/gsea/msigdb/human/geneset/TET1_TARGET_GENES	1207	199	1.31628	1.12472	1.54048	0.000482167	0.00448582
E2F_03	https://www.gsea-msigdb.org/gsea/msigdb/human/geneset/E2F_03	243	51	1.75523	1.28577	2.39611	0.000501751	0.00463604
POU6F1_01	https://www.gsea-msigdb.org/gsea/msigdb/human/geneset/POU6F1_01	196	43	1.85578	1.32014	2.60875	0.000512349	0.00470176
PER1_TARGET_GENES	https://www.gsea-msigdb.org/gsea/msigdb/human/geneset/PER1_TARGET_GENES	28	11	4.25588	1.99147	9.09505	0.000523777	0.00477415
E2F_Q3	https://www.gsea-msigdb.org/gsea/msigdb/human/geneset/E2F_Q3	220	47	1.79452	1.29688	2.48311	0.00054241	0.00488622
GCGSCMNTTT_UNKNOWN	https://www.gsea-msigdb.org/gsea/msigdb/human/geneset/GCGSCMNTTT_UNKNOWN	65	19	2.72006	1.59156	4.6487	0.000545251	0.00488622
E2F1DP1RB_01	https://www.gsea-msigdb.org/gsea/msigdb/human/geneset/E2F1DP1RB_01	226	48	1.78137	1.29202	2.45606	0.000546938	0.00488622
HAND1E47_01	https://www.gsea-msigdb.org/gsea/msigdb/human/geneset/HAND1E47_01	250	52	1.73547	1.27552	2.36129	0.000554834	0.00492415
EN1_01	https://www.gsea-msigdb.org/gsea/msigdb/human/geneset/EN1_01	96	25	2.32057	1.46862	3.66674	0.000563686	0.00497001
TGCACTT_MIR519C_MIR519B_MIR519A	https://www.gsea-msigdb.org/gsea/msigdb/human/geneset/TGCACTT_MIR519C_MIR519B_MIR519A	436	82	1.53415	1.20267	1.95698	0.00057647	0.00504973
TAATGTG_MIR323	https://www.gsea-msigdb.org/gsea/msigdb/human/geneset/TAATGTG_MIR323	157	36	1.9631	1.35036	2.85388	0.000598471	0.00520649
PAX_Q6	https://www.gsea-msigdb.org/gsea/msigdb/human/geneset/PAX_Q6	227	48	1.77132	1.28498	2.44175	0.000606181	0.00520649
FOXO4_02	https://www.gsea-msigdb.org/gsea/msigdb/human/geneset/FOXO4_02	239	50	1.7478	1.27659	2.39293	0.000610877	0.00520649
SRY_02	https://www.gsea-msigdb.org/gsea/msigdb/human/geneset/SRY_02	239	50	1.7478	1.27659	2.39293	0.000610877	0.00520649
TATA_01	https://www.gsea-msigdb.org/gsea/msigdb/human/geneset/TATA_01	186	41	1.86658	1.31681	2.64587	0.000616663	0.00520649
TGANTCA_AP1_C	https://www.gsea-msigdb.org/gsea/msigdb/human/geneset/TGANTCA_AP1_C	1016	170	1.3375	1.12892	1.58461	0.000617523	0.00520649
LET_7C_3P	https://www.gsea-msigdb.org/gsea/msigdb/human/geneset/LET_7C_3P	559	101	1.46224	1.17457	1.82036	0.000627456	0.00525738
HFH3_01	https://www.gsea-msigdb.org/gsea/msigdb/human/geneset/HFH3_01	169	38	1.9143	1.33123	2.75277	0.000641562	0.00534239
TAANNYSGCG_UNKNOWN	https://www.gsea-msigdb.org/gsea/msigdb/human/geneset/TAANNYSGCG_UNKNOWN	76	21	2.51497	1.51888	4.16431	0.000655407	0.00540186
SRY_01	https://www.gsea-msigdb.org/gsea/msigdb/human/geneset/SRY_01	210	45	1.80097	1.29224	2.50997	0.000656712	0.00540186
CAGTATT_MIR200B_MIR200C_MIR429	https://www.gsea-msigdb.org/gsea/msigdb/human/geneset/CAGTATT_MIR200B_MIR200C_MIR429	457	85	1.51347	1.19183	1.92192	0.000661291	0.00540655
E2F_Q4_01	https://www.gsea-msigdb.org/gsea/msigdb/human/geneset/E2F_Q4_01	228	48	1.76139	1.27801	2.42761	0.000671069	0.00543859
NFKB_Q6	https://www.gsea-msigdb.org/gsea/msigdb/human/geneset/NFKB_Q6	234	49	1.74964	1.27388	2.40307	0.000673273	0.00543859
AGCACTT_MIR93_MIR302A_MIR302B_MIR302C_MIR302D_MIR372_MIR373_MIR520E_MIR520A_MIR526B_MIR520B_MIR520C_MIR520D	https://www.gsea-msigdb.org/gsea/msigdb/human/geneset/AGCACTT_MIR93_MIR302A_MIR302B_MIR302C_MIR302D_MIR372_MIR373_MIR520E_MIR520A_MIR526B_MIR520B_MIR520C_MIR520D	338	66	1.60502	1.22303	2.10632	0.000691729	0.00555442
GGCNKCCATNK_UNKNOWN	https://www.gsea-msigdb.org/gsea/msigdb/human/geneset/GGCNKCCATNK_UNKNOWN	119	29	2.1244	1.39536	3.23433	0.000701069	0.0055961
SFMBT1_TARGET_GENES	https://www.gsea-msigdb.org/gsea/msigdb/human/geneset/SFMBT1_TARGET_GENES	1526	244	1.27084	1.10173	1.4659	0.000723205	0.00573885
HIF1_Q3	https://www.gsea-msigdb.org/gsea/msigdb/human/geneset/HIF1_Q3	229	48	1.75157	1.27111	2.41362	0.000742059	0.00583165
MAML1_TARGET_GENES	https://www.gsea-msigdb.org/gsea/msigdb/human/geneset/MAML1_TARGET_GENES	241	50	1.72932	1.26352	2.36682	0.000743547	0.00583165
TAGCTTT_MIR9	https://www.gsea-msigdb.org/gsea/msigdb/human/geneset/TAGCTTT_MIR9	230	48	1.74185	1.26429	2.3998	0.000819636	0.00639127
ETS2_B	https://www.gsea-msigdb.org/gsea/msigdb/human/geneset/ETS2_B	267	54	1.67515	1.2395	2.26392	0.00088056	0.00682687
ER_Q6_01	https://www.gsea-msigdb.org/gsea/msigdb/human/geneset/ER_Q6_01	255	52	1.69228	1.24474	2.30074	0.000893039	0.00688406
ZNF7_TARGET_GENES	https://www.gsea-msigdb.org/gsea/msigdb/human/geneset/ZNF7_TARGET_GENES	769	132	1.37601	1.13606	1.66663	0.000899893	0.00688752
STAT5B_01	https://www.gsea-msigdb.org/gsea/msigdb/human/geneset/STAT5B_01	225	47	1.74365	1.26133	2.41041	0.0009037	0.00688752
FOXD2_TARGET_GENES	https://www.gsea-msigdb.org/gsea/msigdb/human/geneset/FOXD2_TARGET_GENES	1161	190	1.30299	1.10967	1.52999	0.000925521	0.0070142
E2F_Q4	https://www.gsea-msigdb.org/gsea/msigdb/human/geneset/E2F_Q4	232	48	1.72274	1.25087	2.37262	0.000996646	0.00743348
E2F_02	https://www.gsea-msigdb.org/gsea/msigdb/human/geneset/E2F_02	226	47	1.73382	1.25445	2.39637	0.000997375	0.00743348
E2F_Q3_01	https://www.gsea-msigdb.org/gsea/msigdb/human/geneset/E2F_Q3_01	226	47	1.73382	1.25445	2.39637	0.000997375	0.00743348
SRPK1_TARGET_GENES	https://www.gsea-msigdb.org/gsea/msigdb/human/geneset/SRPK1_TARGET_GENES	349	67	1.57128	1.20035	2.05683	0.00100951	0.00748261
CUX1_TARGET_GENES	https://www.gsea-msigdb.org/gsea/msigdb/human/geneset/CUX1_TARGET_GENES	752	129	1.37451	1.13244	1.66833	0.00104836	0.00772805
YKACATTT_UNKNOWN	https://www.gsea-msigdb.org/gsea/msigdb/human/geneset/YKACATTT_UNKNOWN	257	52	1.6756	1.23284	2.27736	0.0010729	0.00786602
TMTCGCGANR_UNKNOWN	https://www.gsea-msigdb.org/gsea/msigdb/human/geneset/TMTCGCGANR_UNKNOWN	162	36	1.8847	1.29862	2.73529	0.00109748	0.00797846
FOXO1_02	https://www.gsea-msigdb.org/gsea/msigdb/human/geneset/FOXO1_02	221	46	1.73548	1.25128	2.40703	0.00110007	0.00797846
GCAAAAA_MIR129	https://www.gsea-msigdb.org/gsea/msigdb/human/geneset/GCAAAAA_MIR129	180	39	1.82501	1.27739	2.6074	0.00116358	0.00833755
AAACCAC_MIR140	https://www.gsea-msigdb.org/gsea/msigdb/human/geneset/AAACCAC_MIR140	106	26	2.14161	1.37351	3.33925	0.00116493	0.00833755
OVOL3_TARGET_GENES	https://www.gsea-msigdb.org/gsea/msigdb/human/geneset/OVOL3_TARGET_GENES	459	84	1.48294	1.16668	1.88494	0.00116812	0.00833755
KTGGYRSGAA_UNKNOWN	https://www.gsea-msigdb.org/gsea/msigdb/human/geneset/KTGGYRSGAA_UNKNOWN	74	20	2.43886	1.4579	4.07986	0.00117825	0.00836554
GFI1_01	https://www.gsea-msigdb.org/gsea/msigdb/human/geneset/GFI1_01	234	48	1.70403	1.23772	2.34603	0.00120661	0.00845933
GATA4_Q3	https://www.gsea-msigdb.org/gsea/msigdb/human/geneset/GATA4_Q3	228	47	1.71448	1.24091	2.36877	0.00121078	0.00845933
CDPCR3HD_01	https://www.gsea-msigdb.org/gsea/msigdb/human/geneset/CDPCR3HD_01	216	45	1.73723	1.24804	2.41815	0.0012134	0.00845933
EWSR1_TARGET_GENES	https://www.gsea-msigdb.org/gsea/msigdb/human/geneset/EWSR1_TARGET_GENES	889	149	1.33775	1.11686	1.60231	0.00121654	0.00845933
HFH8_01	https://www.gsea-msigdb.org/gsea/msigdb/human/geneset/HFH8_01	181	39	1.81207	1.26867	2.58821	0.00129741	0.0089754
CEBPB_01	https://www.gsea-msigdb.org/gsea/msigdb/human/geneset/CEBPB_01	241	49	1.68523	1.22845	2.31184	0.00131741	0.00902381
ZNF224_TARGET_GENES	https://www.gsea-msigdb.org/gsea/msigdb/human/geneset/ZNF224_TARGET_GENES	1252	202	1.28113	1.0962	1.49724	0.00131778	0.00902381
CRX_Q4	https://www.gsea-msigdb.org/gsea/msigdb/human/geneset/CRX_Q4	229	47	1.70497	1.23425	2.35521	0.00133182	0.00907385
HBZ_TARGET_GENES	https://www.gsea-msigdb.org/gsea/msigdb/human/geneset/HBZ_TARGET_GENES	899	150	1.33037	1.11142	1.59245	0.0014139	0.00958469
ACCAAAG_MIR9	https://www.gsea-msigdb.org/gsea/msigdb/human/geneset/ACCAAAG_MIR9	488	88	1.45658	1.15253	1.84084	0.00143395	0.0096379
NF1_Q6	https://www.gsea-msigdb.org/gsea/msigdb/human/geneset/NF1_Q6	242	49	1.67641	1.22222	2.29937	0.00144395	0.0096379
SMAD_Q6	https://www.gsea-msigdb.org/gsea/msigdb/human/geneset/SMAD_Q6	242	49	1.67641	1.22222	2.29937	0.00144395	0.0096379
GTGTTGA_MIR505	https://www.gsea-msigdb.org/gsea/msigdb/human/geneset/GTGTTGA_MIR505	102	25	2.13907	1.36004	3.36434	0.00145033	0.0096379
HLF_01	https://www.gsea-msigdb.org/gsea/msigdb/human/geneset/HLF_01	230	47	1.69556	1.22766	2.3418	0.00146336	0.00967369
ACTTTAT_MIR1425P	https://www.gsea-msigdb.org/gsea/msigdb/human/geneset/ACTTTAT_MIR1425P	279	55	1.62201	1.20455	2.18414	0.00147006	0.00967369
YATGNWAAT_OCT_C	https://www.gsea-msigdb.org/gsea/msigdb/human/geneset/YATGNWAAT_OCT_C	304	59	1.59129	1.19435	2.12015	0.00149347	0.00978007
HOXC11_TARGET_GENES	https://www.gsea-msigdb.org/gsea/msigdb/human/geneset/HOXC11_TARGET_GENES	50	15	2.82005	1.53823	5.17005	0.00151835	0.00987187
BANP_TARGET_GENES	https://www.gsea-msigdb.org/gsea/msigdb/human/geneset/BANP_TARGET_GENES	706	121	1.3719	1.12352	1.6752	0.00152213	0.00987187
AML1_01	https://www.gsea-msigdb.org/gsea/msigdb/human/geneset/AML1_01	249	50	1.6591	1.21378	2.26779	0.00156583	0.0100586
AML1_Q6	https://www.gsea-msigdb.org/gsea/msigdb/human/geneset/AML1_Q6	249	50	1.6591	1.21378	2.26779	0.00156583	0.0100586
AR_02	https://www.gsea-msigdb.org/gsea/msigdb/human/geneset/AR_02	36	12	3.28856	1.64278	6.58313	0.00162286	0.010358
FOXO4_01	https://www.gsea-msigdb.org/gsea/msigdb/human/geneset/FOXO4_01	213	44	1.71831	1.23036	2.39977	0.0016278	0.010358
ZNF581_TARGET_GENES	https://www.gsea-msigdb.org/gsea/msigdb/human/geneset/ZNF581_TARGET_GENES	299	58	1.59006	1.19057	2.1236	0.0016483	0.0104392
VDR_Q6	https://www.gsea-msigdb.org/gsea/msigdb/human/geneset/VDR_Q6	244	49	1.65904	1.20995	2.27481	0.00172938	0.0107783
RAAGNYNNCTTY_UNKNOWN	https://www.gsea-msigdb.org/gsea/msigdb/human/geneset/RAAGNYNNCTTY_UNKNOWN	137	31	1.92784	1.28955	2.88208	0.0017297	0.0107783
CP2_01	https://www.gsea-msigdb.org/gsea/msigdb/human/geneset/CP2_01	238	48	1.66781	1.21223	2.2946	0.00174616	0.0107783
ACAACTT_MIR382	https://www.gsea-msigdb.org/gsea/msigdb/human/geneset/ACAACTT_MIR382	71	19	2.40545	1.4203	4.07392	0.00175454	0.0107783
PR_Q2	https://www.gsea-msigdb.org/gsea/msigdb/human/geneset/PR_Q2	232	47	1.67706	1.21469	2.31542	0.00176101	0.0107783
MSX1_TARGET_GENES	https://www.gsea-msigdb.org/gsea/msigdb/human/geneset/MSX1_TARGET_GENES	178	38	1.79039	1.2483	2.56789	0.00176944	0.0107783
E2F1DP1_01	https://www.gsea-msigdb.org/gsea/msigdb/human/geneset/E2F1DP1_01	226	46	1.68683	1.21734	2.33737	0.00177374	0.0107783
E2F1DP2_01	https://www.gsea-msigdb.org/gsea/msigdb/human/geneset/E2F1DP2_01	226	46	1.68683	1.21734	2.33737	0.00177374	0.0107783
E2F4DP2_01	https://www.gsea-msigdb.org/gsea/msigdb/human/geneset/E2F4DP2_01	226	46	1.68683	1.21734	2.33737	0.00177374	0.0107783
KMT2D_TARGET_GENES	https://www.gsea-msigdb.org/gsea/msigdb/human/geneset/KMT2D_TARGET_GENES	636	110	1.38604	1.12431	1.7087	0.00178551	0.0108011
CC2D1A_TARGET_GENES	https://www.gsea-msigdb.org/gsea/msigdb/human/geneset/CC2D1A_TARGET_GENES	1358	216	1.25964	1.08317	1.46486	0.00187188	0.011273
COREBINDINGFACTOR_Q6	https://www.gsea-msigdb.org/gsea/msigdb/human/geneset/COREBINDINGFACTOR_Q6	239	48	1.65899	1.20602	2.28208	0.00191024	0.0114084
KCCGNSWTTT_UNKNOWN	https://www.gsea-msigdb.org/gsea/msigdb/human/geneset/KCCGNSWTTT_UNKNOWN	104	25	2.0847	1.32732	3.27424	0.00193741	0.0114084
AATGTGA_MIR23A_MIR23B	https://www.gsea-msigdb.org/gsea/msigdb/human/geneset/AATGTGA_MIR23A_MIR23B	396	73	1.49457	1.15581	1.93263	0.00193774	0.0114084
KMCATNNWGGA_UNKNOWN	https://www.gsea-msigdb.org/gsea/msigdb/human/geneset/KMCATNNWGGA_UNKNOWN	93	23	2.16404	1.3489	3.47176	0.0019394	0.0114084
E2F_Q6	https://www.gsea-msigdb.org/gsea/msigdb/human/geneset/E2F_Q6	227	46	1.67742	1.21077	2.32392	0.00194509	0.0114084
NFKAPPAB_01	https://www.gsea-msigdb.org/gsea/msigdb/human/geneset/NFKAPPAB_01	227	46	1.67742	1.21077	2.32392	0.00194509	0.0114084
CREB3L4_TARGET_GENES	https://www.gsea-msigdb.org/gsea/msigdb/human/geneset/CREB3L4_TARGET_GENES	1318	210	1.26181	1.08287	1.47033	0.00198131	0.0114973
GATA3_01	https://www.gsea-msigdb.org/gsea/msigdb/human/geneset/GATA3_01	203	42	1.72123	1.22285	2.42272	0.00198373	0.0114973
PR_02	https://www.gsea-msigdb.org/gsea/msigdb/human/geneset/PR_02	121	28	1.98398	1.29796	3.03257	0.00198582	0.0114973
NR0B1_TARGET_GENES	https://www.gsea-msigdb.org/gsea/msigdb/human/geneset/NR0B1_TARGET_GENES	346	65	1.52881	1.16401	2.00794	0.00207304	0.011951
GR_Q6	https://www.gsea-msigdb.org/gsea/msigdb/human/geneset/GR_Q6	234	47	1.65895	1.20199	2.28963	0.00211025	0.0121137
ZSCAN2_TARGET_GENES	https://www.gsea-msigdb.org/gsea/msigdb/human/geneset/ZSCAN2_TARGET_GENES	760	128	1.3433	1.10632	1.63105	0.00217389	0.0124262
POU1F1_Q6	https://www.gsea-msigdb.org/gsea/msigdb/human/geneset/POU1F1_Q6	204	42	1.71052	1.2155	2.40712	0.00218501	0.0124288
AACATTC_MIR4093P	https://www.gsea-msigdb.org/gsea/msigdb/human/geneset/AACATTC_MIR4093P	139	31	1.89194	1.26659	2.82605	0.00220198	0.0124288
CCAWYNNGAAR_UNKNOWN	https://www.gsea-msigdb.org/gsea/msigdb/human/geneset/CCAWYNNGAAR_UNKNOWN	139	31	1.89194	1.26659	2.82605	0.00220198	0.0124288
STAT6_01	https://www.gsea-msigdb.org/gsea/msigdb/human/geneset/STAT6_01	241	48	1.64162	1.19379	2.25746	0.00227916	0.0127576
TCF1P_Q6	https://www.gsea-msigdb.org/gsea/msigdb/human/geneset/TCF1P_Q6	241	48	1.64162	1.19379	2.25746	0.00227916	0.0127576
GTGCAAT_MIR25_MIR32_MIR92_MIR363_MIR367	https://www.gsea-msigdb.org/gsea/msigdb/human/geneset/GTGCAAT_MIR25_MIR32_MIR92_MIR363_MIR367	297	57	1.56869	1.17209	2.0995	0.00230613	0.0128552
FOXO3_01	https://www.gsea-msigdb.org/gsea/msigdb/human/geneset/FOXO3_01	223	45	1.66829	1.20013	2.31909	0.00235407	0.0130685
CACGTG_MYC_Q2	https://www.gsea-msigdb.org/gsea/msigdb/human/geneset/CACGTG_MYC_Q2	1006	164	1.29388	1.08941	1.53674	0.00236498	0.0130753
HP1SITEFACTOR_Q6	https://www.gsea-msigdb.org/gsea/msigdb/human/geneset/HP1SITEFACTOR_Q6	205	42	1.69993	1.20824	2.39172	0.00240377	0.0132268
AACGGTT_MIR451	https://www.gsea-msigdb.org/gsea/msigdb/human/geneset/AACGGTT_MIR451	12	6	6.56976	2.11743	20.3841	0.002412	0.0132268
AP1_Q4	https://www.gsea-msigdb.org/gsea/msigdb/human/geneset/AP1_Q4	248	49	1.62535	1.18613	2.22721	0.00245141	0.0133427
CEBPE_TARGET_GENES	https://www.gsea-msigdb.org/gsea/msigdb/human/geneset/CEBPE_TARGET_GENES	24	9	3.94406	1.72441	9.02085	0.00246198	0.0133427
ZNF596_TARGET_GENES	https://www.gsea-msigdb.org/gsea/msigdb/human/geneset/ZNF596_TARGET_GENES	556	97	1.39921	1.12001	1.74802	0.00246281	0.0133427
YTAAYNGCT_UNKNOWN	https://www.gsea-msigdb.org/gsea/msigdb/human/geneset/YTAAYNGCT_UNKNOWN	140	31	1.87449	1.25541	2.79884	0.00247702	0.013366
ZNF680_TARGET_GENES	https://www.gsea-msigdb.org/gsea/msigdb/human/geneset/ZNF680_TARGET_GENES	736	124	1.34338	1.10309	1.63601	0.00249397	0.0134038
SMAD3_Q6	https://www.gsea-msigdb.org/gsea/msigdb/human/geneset/SMAD3_Q6	218	44	1.66849	1.19586	2.32791	0.00260121	0.013915
GGARNTKYCCA_UNKNOWN	https://www.gsea-msigdb.org/gsea/msigdb/human/geneset/GGARNTKYCCA_UNKNOWN	68	18	2.36943	1.38056	4.06663	0.0026097	0.013915
CAGCTTT_MIR320	https://www.gsea-msigdb.org/gsea/msigdb/human/geneset/CAGCTTT_MIR320	249	49	1.61714	1.18031	2.21562	0.00266838	0.0141718
CTAGGAA_MIR384	https://www.gsea-msigdb.org/gsea/msigdb/human/geneset/CTAGGAA_MIR384	63	17	2.43206	1.39243	4.24789	0.00272082	0.0143937
EVI1_02	https://www.gsea-msigdb.org/gsea/msigdb/human/geneset/EVI1_02	118	27	1.9547	1.26989	3.0088	0.00280084	0.0145821
KAT5_TARGET_GENES	https://www.gsea-msigdb.org/gsea/msigdb/human/geneset/KAT5_TARGET_GENES	833	138	1.31721	1.0926	1.58799	0.00280481	0.0145821
TTTNNANAGCYR_UNKNOWN	https://www.gsea-msigdb.org/gsea/msigdb/human/geneset/TTTNNANAGCYR_UNKNOWN	90	22	2.13032	1.31515	3.45077	0.00280922	0.0145821
TGTTTAC_MIR30A5P_MIR30C_MIR30D_MIR30B_MIR30E5P	https://www.gsea-msigdb.org/gsea/msigdb/human/geneset/TGTTTAC_MIR30A5P_MIR30C_MIR30D_MIR30B_MIR30E5P	565	98	1.38932	1.11346	1.73352	0.00280936	0.0145821
TATCTGG_MIR488	https://www.gsea-msigdb.org/gsea/msigdb/human/geneset/TATCTGG_MIR488	58	16	2.50666	1.4075	4.4642	0.00281048	0.0145821
TAATAAT_MIR126	https://www.gsea-msigdb.org/gsea/msigdb/human/geneset/TAATAAT_MIR126	219	44	1.65887	1.18919	2.31405	0.00284716	0.0146596
E2F1_Q4_01	https://www.gsea-msigdb.org/gsea/msigdb/human/geneset/E2F1_Q4_01	219	44	1.65887	1.18919	2.31405	0.00284716	0.0146596
USF_C	https://www.gsea-msigdb.org/gsea/msigdb/human/geneset/USF_C	269	52	1.58193	1.1659	2.14643	0.00298419	0.0152528
ZSCAN5C_TARGET_GENES	https://www.gsea-msigdb.org/gsea/msigdb/human/geneset/ZSCAN5C_TARGET_GENES	130	29	1.89193	1.24961	2.86443	0.00298499	0.0152528
PSIP1_TARGET_GENES	https://www.gsea-msigdb.org/gsea/msigdb/human/geneset/PSIP1_TARGET_GENES	613	105	1.36881	1.10531	1.69513	0.00305096	0.0155311
IK2_01	https://www.gsea-msigdb.org/gsea/msigdb/human/geneset/IK2_01	245	48	1.60795	1.17005	2.20975	0.00320624	0.0162512
LHX3_01	https://www.gsea-msigdb.org/gsea/msigdb/human/geneset/LHX3_01	184	38	1.71627	1.1985	2.45773	0.00325336	0.0162512
CATGTAA_MIR496	https://www.gsea-msigdb.org/gsea/msigdb/human/geneset/CATGTAA_MIR496	172	36	1.74521	1.20614	2.5252	0.00325601	0.0162512
NFY_01	https://www.gsea-msigdb.org/gsea/msigdb/human/geneset/NFY_01	239	47	1.61532	1.17135	2.22756	0.00325807	0.0162512
FOXD3_01	https://www.gsea-msigdb.org/gsea/msigdb/human/geneset/FOXD3_01	178	37	1.73022	1.20214	2.49029	0.00325814	0.0162512
TGACATY_UNKNOWN	https://www.gsea-msigdb.org/gsea/msigdb/human/geneset/TGACATY_UNKNOWN	601	103	1.36946	1.10362	1.69934	0.00326469	0.0162512
LET_7A_2_3P	https://www.gsea-msigdb.org/gsea/msigdb/human/geneset/LET_7A_2_3P	271	52	1.56732	1.15543	2.12604	0.00349537	0.017272
LET_7G_3P	https://www.gsea-msigdb.org/gsea/msigdb/human/geneset/LET_7G_3P	271	52	1.56732	1.15543	2.12604	0.00349537	0.017272
E2F1_Q4	https://www.gsea-msigdb.org/gsea/msigdb/human/geneset/E2F1_Q4	240	47	1.60686	1.16541	2.21555	0.0035431	0.0174439
MEIS1BHOXA9_01	https://www.gsea-msigdb.org/gsea/msigdb/human/geneset/MEIS1BHOXA9_01	120	27	1.91246	1.24376	2.94068	0.00359158	0.0176183
GTF2E2_TARGET_GENES	https://www.gsea-msigdb.org/gsea/msigdb/human/geneset/GTF2E2_TARGET_GENES	335	62	1.50004	1.13538	1.98184	0.00368053	0.0179892
CTTTGTA_MIR524	https://www.gsea-msigdb.org/gsea/msigdb/human/geneset/CTTTGTA_MIR524	419	75	1.44119	1.11919	1.85584	0.00372447	0.0181383
CTATGCA_MIR153	https://www.gsea-msigdb.org/gsea/msigdb/human/geneset/CTATGCA_MIR153	216	43	1.63951	1.17131	2.29487	0.00375863	0.0182388
ZNF22_TARGET_GENES	https://www.gsea-msigdb.org/gsea/msigdb/human/geneset/ZNF22_TARGET_GENES	929	151	1.28775	1.0769	1.53989	0.00385221	0.0186259
RYAAAKNNNNNNTTGW_UNKNOWN	https://www.gsea-msigdb.org/gsea/msigdb/human/geneset/RYAAAKNNNNNNTTGW_UNKNOWN	76	19	2.19387	1.30341	3.69267	0.00404478	0.0194564
GTGCAAA_MIR507	https://www.gsea-msigdb.org/gsea/msigdb/human/geneset/GTGCAAA_MIR507	121	27	1.89202	1.23109	2.90776	0.00405281	0.0194564
MEIS1AHOXA9_01	https://www.gsea-msigdb.org/gsea/msigdb/human/geneset/MEIS1AHOXA9_01	104	24	1.97551	1.24981	3.12258	0.00415142	0.0198591
NMYC_01	https://www.gsea-msigdb.org/gsea/msigdb/human/geneset/NMYC_01	267	51	1.55823	1.14557	2.11956	0.0041713	0.0198837
ZNF843_TARGET_GENES	https://www.gsea-msigdb.org/gsea/msigdb/human/geneset/ZNF843_TARGET_GENES	795	131	1.30768	1.07971	1.58377	0.00426005	0.0202352
ZF5_01	https://www.gsea-msigdb.org/gsea/msigdb/human/geneset/ZF5_01	230	45	1.60458	1.15572	2.22775	0.00432856	0.0204885
OCT1_01	https://www.gsea-msigdb.org/gsea/msigdb/human/geneset/OCT1_01	224	44	1.61237	1.15691	2.24712	0.0044004	0.0207557
SOX3_TARGET_GENES	https://www.gsea-msigdb.org/gsea/msigdb/human/geneset/SOX3_TARGET_GENES	481	84	1.39913	1.10205	1.77629	0.00446548	0.0209893
ATTACAT_MIR3803P	https://www.gsea-msigdb.org/gsea/msigdb/human/geneset/ATTACAT_MIR3803P	99	23	1.99257	1.24775	3.18198	0.00453108	0.0212237
YCATTAA_UNKNOWN	https://www.gsea-msigdb.org/gsea/msigdb/human/geneset/YCATTAA_UNKNOWN	488	85	1.39475	1.10017	1.7682	0.00456845	0.0213247
CREL_01	https://www.gsea-msigdb.org/gsea/msigdb/human/geneset/CREL_01	237	46	1.58876	1.14874	2.19733	0.00461733	0.0214047
PXR_Q2	https://www.gsea-msigdb.org/gsea/msigdb/human/geneset/PXR_Q2	237	46	1.58876	1.14874	2.19733	0.00461733	0.0214047
ZNF618_TARGET_GENES	https://www.gsea-msigdb.org/gsea/msigdb/human/geneset/ZNF618_TARGET_GENES	1259	198	1.24016	1.05998	1.45096	0.0046911	0.0215591
MEF2C_TARGET_GENES	https://www.gsea-msigdb.org/gsea/msigdb/human/geneset/MEF2C_TARGET_GENES	1546	239	1.21701	1.05408	1.40513	0.00469388	0.0215591
ATCTTGC_MIR31	https://www.gsea-msigdb.org/gsea/msigdb/human/geneset/ATCTTGC_MIR31	77	19	2.15593	1.2823	3.62476	0.0047174	0.0215591
WWTAAGGC_UNKNOWN	https://www.gsea-msigdb.org/gsea/msigdb/human/geneset/WWTAAGGC_UNKNOWN	134	29	1.81948	1.20386	2.74991	0.00472828	0.0215591
NAB2_TARGET_GENES	https://www.gsea-msigdb.org/gsea/msigdb/human/geneset/NAB2_TARGET_GENES	1434	223	1.22484	1.05587	1.42085	0.00474066	0.0215591
ACATTCC_MIR1_MIR206	https://www.gsea-msigdb.org/gsea/msigdb/human/geneset/ACATTCC_MIR1_MIR206	294	55	1.519	1.13011	2.04173	0.00474651	0.0215591
PBX1_01	https://www.gsea-msigdb.org/gsea/msigdb/human/geneset/PBX1_01	225	44	1.60337	1.15067	2.23419	0.00478546	0.0215906
SRF_Q6	https://www.gsea-msigdb.org/gsea/msigdb/human/geneset/SRF_Q6	225	44	1.60337	1.15067	2.23419	0.00478546	0.0215906
ETS1_B	https://www.gsea-msigdb.org/gsea/msigdb/human/geneset/ETS1_B	250	48	1.56774	1.14165	2.15285	0.00480781	0.0216191
HNF4ALPHA_Q6	https://www.gsea-msigdb.org/gsea/msigdb/human/geneset/HNF4ALPHA_Q6	244	47	1.57391	1.14222	2.16874	0.00490774	0.0219951
OCT_C	https://www.gsea-msigdb.org/gsea/msigdb/human/geneset/OCT_C	213	42	1.61972	1.15309	2.27518	0.00494256	0.0220779
ZFP28_TARGET_GENES	https://www.gsea-msigdb.org/gsea/msigdb/human/geneset/ZFP28_TARGET_GENES	83	20	2.08946	1.26156	3.46069	0.00506973	0.0225712
PITX2_Q2	https://www.gsea-msigdb.org/gsea/msigdb/human/geneset/PITX2_Q2	226	44	1.59448	1.14449	2.2214	0.00519881	0.0230204
RP58_01	https://www.gsea-msigdb.org/gsea/msigdb/human/geneset/RP58_01	189	38	1.65901	1.15992	2.37284	0.00520476	0.0230204
SMTTTTGT_UNKNOWN	https://www.gsea-msigdb.org/gsea/msigdb/human/geneset/SMTTTTGT_UNKNOWN	379	68	1.44431	1.10773	1.88317	0.00523283	0.0230689
ELF5_TARGET_GENES	https://www.gsea-msigdb.org/gsea/msigdb/human/geneset/ELF5_TARGET_GENES	451	79	1.40367	1.09758	1.79514	0.00526353	0.0231287
NFMUE1_Q6	https://www.gsea-msigdb.org/gsea/msigdb/human/geneset/NFMUE1_Q6	245	47	1.56587	1.13657	2.15734	0.00531163	0.0232642
CATTTCA_MIR203	https://www.gsea-msigdb.org/gsea/msigdb/human/geneset/CATTTCA_MIR203	277	52	1.52504	1.12513	2.0671	0.00550571	0.0240362
TGCTGAY_UNKNOWN	https://www.gsea-msigdb.org/gsea/msigdb/human/geneset/TGCTGAY_UNKNOWN	492	85	1.38075	1.08934	1.7501	0.00568647	0.0247453
GATA1_02	https://www.gsea-msigdb.org/gsea/msigdb/human/geneset/GATA1_02	209	41	1.60909	1.14112	2.26896	0.00595206	0.0258178
CAGGTA_AREB6_01	https://www.gsea-msigdb.org/gsea/msigdb/human/geneset/CAGGTA_AREB6_01	708	117	1.31079	1.07076	1.60463	0.00606153	0.0261319
TGACAGNY_MEIS1_01	https://www.gsea-msigdb.org/gsea/msigdb/human/geneset/TGACAGNY_MEIS1_01	776	127	1.29624	1.06735	1.57422	0.00606323	0.0261319
GCM_Q2	https://www.gsea-msigdb.org/gsea/msigdb/human/geneset/GCM_Q2	228	44	1.57698	1.13232	2.19627	0.00611695	0.0262795
TTF1_Q6	https://www.gsea-msigdb.org/gsea/msigdb/human/geneset/TTF1_Q6	241	46	1.55584	1.12565	2.15043	0.00634545	0.0271746
FEV_TARGET_GENES	https://www.gsea-msigdb.org/gsea/msigdb/human/geneset/FEV_TARGET_GENES	1549	238	1.2075	1.04563	1.39443	0.00637082	0.0271969
AAGCCAT_MIR135A_MIR135B	https://www.gsea-msigdb.org/gsea/msigdb/human/geneset/AAGCCAT_MIR135A_MIR135B	324	59	1.46964	1.10533	1.95402	0.00643616	0.0273892
NCOA4_TARGET_GENES	https://www.gsea-msigdb.org/gsea/msigdb/human/geneset/NCOA4_TARGET_GENES	956	153	1.26338	1.05796	1.50869	0.00648072	0.0274921
DR3_Q4	https://www.gsea-msigdb.org/gsea/msigdb/human/geneset/DR3_Q4	137	29	1.76866	1.17168	2.66981	0.00653789	0.0276477
EMX1_TARGET_GENES	https://www.gsea-msigdb.org/gsea/msigdb/human/geneset/EMX1_TARGET_GENES	204	40	1.60791	1.13552	2.27683	0.00658499	0.0277598
HOXA4_Q2	https://www.gsea-msigdb.org/gsea/msigdb/human/geneset/HOXA4_Q2	229	44	1.56837	1.12633	2.18391	0.00662513	0.0278421
SUPT16H_TARGET_GENES	https://www.gsea-msigdb.org/gsea/msigdb/human/geneset/SUPT16H_TARGET_GENES	1579	242	1.20396	1.04373	1.38879	0.00671503	0.0281322
NFKB_C	https://www.gsea-msigdb.org/gsea/msigdb/human/geneset/NFKB_C	242	46	1.54782	1.12002	2.13902	0.00685415	0.0286261
DMRT1_TARGET_GENES	https://www.gsea-msigdb.org/gsea/msigdb/human/geneset/DMRT1_TARGET_GENES	377	67	1.42724	1.09282	1.86399	0.00690429	0.0287466
PAX2_02	https://www.gsea-msigdb.org/gsea/msigdb/human/geneset/PAX2_02	236	45	1.55368	1.12018	2.15494	0.00701152	0.0290139
STAT5A_01	https://www.gsea-msigdb.org/gsea/msigdb/human/geneset/STAT5A_01	236	45	1.55368	1.12018	2.15494	0.00701152	0.0290139
MYCMAX_02	https://www.gsea-msigdb.org/gsea/msigdb/human/geneset/MYCMAX_02	249	47	1.53454	1.11449	2.11291	0.00722139	0.0297139
ACACTGG_MIR199A_MIR199B	https://www.gsea-msigdb.org/gsea/msigdb/human/geneset/ACACTGG_MIR199A_MIR199B	156	32	1.70014	1.15041	2.51255	0.00722472	0.0297139
PAX4_04	https://www.gsea-msigdb.org/gsea/msigdb/human/geneset/PAX4_04	199	39	1.60669	1.12972	2.28503	0.00728671	0.0298503
CCAWWNAAGG_SRF_Q4	https://www.gsea-msigdb.org/gsea/msigdb/human/geneset/CCAWWNAAGG_SRF_Q4	80	19	2.04958	1.22289	3.43514	0.00730622	0.0298503
SOX9_B1	https://www.gsea-msigdb.org/gsea/msigdb/human/geneset/SOX9_B1	224	43	1.56639	1.12071	2.18931	0.00732428	0.0298503
SMAD4_Q6	https://www.gsea-msigdb.org/gsea/msigdb/human/geneset/SMAD4_Q6	218	42	1.57329	1.1211	2.20789	0.00747854	0.0303872
TTGCCAA_MIR182	https://www.gsea-msigdb.org/gsea/msigdb/human/geneset/TTGCCAA_MIR182	320	58	1.46099	1.09635	1.9469	0.00756022	0.0305854
E2F1_Q3	https://www.gsea-msigdb.org/gsea/msigdb/human/geneset/E2F1_Q3	237	45	1.54551	1.11446	2.14326	0.00757266	0.0305854
TTGCACT_MIR130A_MIR301_MIR130B	https://www.gsea-msigdb.org/gsea/msigdb/human/geneset/TTGCACT_MIR130A_MIR301_MIR130B	392	69	1.4107	1.08457	1.8349	0.00773635	0.0311098
LFA1_Q6	https://www.gsea-msigdb.org/gsea/msigdb/human/geneset/LFA1_Q6	231	44	1.55144	1.11454	2.1596	0.00774862	0.0311098
ZNF766_TARGET_GENES	https://www.gsea-msigdb.org/gsea/msigdb/human/geneset/ZNF766_TARGET_GENES	1058	167	1.24312	1.04871	1.47356	0.00779623	0.0312081
GGCACTT_MIR519E	https://www.gsea-msigdb.org/gsea/msigdb/human/geneset/GGCACTT_MIR519E	121	26	1.80205	1.16574	2.78567	0.00792108	0.0314571
ZIM3_TARGET_GENES	https://www.gsea-msigdb.org/gsea/msigdb/human/geneset/ZIM3_TARGET_GENES	920	147	1.26028	1.05181	1.51006	0.00794327	0.0314571
AP1_Q6	https://www.gsea-msigdb.org/gsea/msigdb/human/geneset/AP1_Q6	244	46	1.53203	1.10893	2.11654	0.00797503	0.0314571
DR4_Q2	https://www.gsea-msigdb.org/gsea/msigdb/human/geneset/DR4_Q2	244	46	1.53203	1.10893	2.11654	0.00797503	0.0314571
NERF_Q2	https://www.gsea-msigdb.org/gsea/msigdb/human/geneset/NERF_Q2	244	46	1.53203	1.10893	2.11654	0.00797503	0.0314571
DLX6_TARGET_GENES	https://www.gsea-msigdb.org/gsea/msigdb/human/geneset/DLX6_TARGET_GENES	532	90	1.34606	1.06941	1.69429	0.00803751	0.0316111
ZNF146_TARGET_GENES	https://www.gsea-msigdb.org/gsea/msigdb/human/geneset/ZNF146_TARGET_GENES	1004	159	1.24752	1.04819	1.48475	0.00823126	0.032279
TTCYNRGAA_STAT5B_01	https://www.gsea-msigdb.org/gsea/msigdb/human/geneset/TTCYNRGAA_STAT5B_01	302	55	1.46919	1.09401	1.97303	0.0082652	0.0323181
E2F_Q6_01	https://www.gsea-msigdb.org/gsea/msigdb/human/geneset/E2F_Q6_01	232	44	1.5431	1.10874	2.14764	0.00836765	0.0325301
TST1_01	https://www.gsea-msigdb.org/gsea/msigdb/human/geneset/TST1_01	232	44	1.5431	1.10874	2.14764	0.00836765	0.0325301
LMO2COM_02	https://www.gsea-msigdb.org/gsea/msigdb/human/geneset/LMO2COM_02	207	40	1.57878	1.11562	2.23423	0.00844153	0.0327231
NKX25_01	https://www.gsea-msigdb.org/gsea/msigdb/human/geneset/NKX25_01	104	23	1.86908	1.17435	2.97482	0.00846972	0.0327383
OCT1_B	https://www.gsea-msigdb.org/gsea/msigdb/human/geneset/OCT1_B	226	43	1.54911	1.10873	2.1644	0.00856448	0.03301
E2F1_Q3_01	https://www.gsea-msigdb.org/gsea/msigdb/human/geneset/E2F1_Q3_01	245	46	1.52425	1.10347	2.10547	0.00859069	0.0330166
ACTGAAA_MIR30A3P_MIR30E3P	https://www.gsea-msigdb.org/gsea/msigdb/human/geneset/ACTGAAA_MIR30A3P_MIR30E3P	195	38	1.5951	1.11676	2.27834	0.00877111	0.0336143
TATA_C	https://www.gsea-msigdb.org/gsea/msigdb/human/geneset/TATA_C	227	43	1.54061	1.10283	2.15216	0.00924743	0.0353393
GCNF_01	https://www.gsea-msigdb.org/gsea/msigdb/human/geneset/GCNF_01	65	16	2.14778	1.21985	3.78157	0.00928649	0.0353883
ATACCTC_MIR202	https://www.gsea-msigdb.org/gsea/msigdb/human/geneset/ATACCTC_MIR202	171	34	1.635	1.12083	2.38504	0.00935516	0.0355496
NFKAPPAB65_01	https://www.gsea-msigdb.org/gsea/msigdb/human/geneset/NFKAPPAB65_01	221	42	1.54668	1.10273	2.16937	0.00946774	0.0358764
TGCAAAC_MIR452	https://www.gsea-msigdb.org/gsea/msigdb/human/geneset/TGCAAAC_MIR452	105	23	1.84619	1.16069	2.93655	0.00952121	0.0359779
CDPCR3_01	https://www.gsea-msigdb.org/gsea/msigdb/human/geneset/CDPCR3_01	49	13	2.3744	1.25777	4.48236	0.00955646	0.0360102
SGCGSSAAA_E2F1DP2_01	https://www.gsea-msigdb.org/gsea/msigdb/human/geneset/SGCGSSAAA_E2F1DP2_01	159	32	1.65972	1.12411	2.45052	0.00958622	0.0360218
ATCATGA_MIR433	https://www.gsea-msigdb.org/gsea/msigdb/human/geneset/ATCATGA_MIR433	111	24	1.81589	1.15371	2.85815	0.00966466	0.0362015
TITF1_Q3	https://www.gsea-msigdb.org/gsea/msigdb/human/geneset/TITF1_Q3	215	41	1.55311	1.10269	2.18752	0.00968772	0.0362015
ISRE_01	https://www.gsea-msigdb.org/gsea/msigdb/human/geneset/ISRE_01	228	43	1.5322	1.097	2.14005	0.00997505	0.0370337
PTF1BETA_Q6	https://www.gsea-msigdb.org/gsea/msigdb/human/geneset/PTF1BETA_Q6	228	43	1.5322	1.097	2.14005	0.00997505	0.0370337
ACATATC_MIR190	https://www.gsea-msigdb.org/gsea/msigdb/human/geneset/ACATATC_MIR190	60	15	2.19223	1.2205	3.93763	0.0099928	0.0370337
OCT1_03	https://www.gsea-msigdb.org/gsea/msigdb/human/geneset/OCT1_03	203	39	1.56717	1.10285	2.22697	0.0101236	0.0373672
TTTGCAC_MIR19A_MIR19B	https://www.gsea-msigdb.org/gsea/msigdb/human/geneset/TTTGCAC_MIR19A_MIR19B	510	86	1.34024	1.05941	1.69551	0.010191	0.0373672
HIF1_Q5	https://www.gsea-msigdb.org/gsea/msigdb/human/geneset/HIF1_Q5	241	45	1.51365	1.09217	2.09777	0.0102079	0.0373672
SKIL_TARGET_GENES	https://www.gsea-msigdb.org/gsea/msigdb/human/geneset/SKIL_TARGET_GENES	1750	264	1.18154	1.03015	1.35517	0.0102179	0.0373672
FOXM1_01	https://www.gsea-msigdb.org/gsea/msigdb/human/geneset/FOXM1_01	222	42	1.53801	1.09674	2.15682	0.0102213	0.0373672
ZNF510_TARGET_GENES	https://www.gsea-msigdb.org/gsea/msigdb/human/geneset/ZNF510_TARGET_GENES	39	11	2.58244	1.28428	5.19281	0.0102896	0.0374143
MYOGNF1_01	https://www.gsea-msigdb.org/gsea/msigdb/human/geneset/MYOGNF1_01	39	11	2.58244	1.28428	5.19281	0.0102896	0.0374143
ID1_TARGET_GENES	https://www.gsea-msigdb.org/gsea/msigdb/human/geneset/ID1_TARGET_GENES	1143	178	1.22332	1.03741	1.44255	0.0103257	0.0374445
GTGCCTT_MIR506	https://www.gsea-msigdb.org/gsea/msigdb/human/geneset/GTGCCTT_MIR506	714	116	1.28343	1.04788	1.57194	0.0104817	0.0378428
HNF3_Q6	https://www.gsea-msigdb.org/gsea/msigdb/human/geneset/HNF3_Q6	160	32	1.64666	1.11561	2.43051	0.0105018	0.0378428
CHX10_01	https://www.gsea-msigdb.org/gsea/msigdb/human/geneset/CHX10_01	191	37	1.58308	1.1034	2.2713	0.0105477	0.0378428
FOX_Q2	https://www.gsea-msigdb.org/gsea/msigdb/human/geneset/FOX_Q2	191	37	1.58308	1.1034	2.2713	0.0105477	0.0378428
ZNF547_TARGET_GENES	https://www.gsea-msigdb.org/gsea/msigdb/human/geneset/ZNF547_TARGET_GENES	300	54	1.44791	1.0757	1.94891	0.0110604	0.0395769
MED25_TARGET_GENES	https://www.gsea-msigdb.org/gsea/msigdb/human/geneset/MED25_TARGET_GENES	89	20	1.90717	1.15759	3.14213	0.0113023	0.0403356
HSF_Q6	https://www.gsea-msigdb.org/gsea/msigdb/human/geneset/HSF_Q6	192	37	1.57279	1.09647	2.25603	0.0114438	0.040698
GTACTGT_MIR101	https://www.gsea-msigdb.org/gsea/msigdb/human/geneset/GTACTGT_MIR101	249	46	1.4939	1.08214	2.06234	0.0114642	0.040698
HNF1_01	https://www.gsea-msigdb.org/gsea/msigdb/human/geneset/HNF1_01	186	36	1.58116	1.09669	2.27964	0.0116797	0.0413542
IRF5_TARGET_GENES	https://www.gsea-msigdb.org/gsea/msigdb/human/geneset/IRF5_TARGET_GENES	758	122	1.26928	1.04154	1.54683	0.011758	0.0415223
CTACTGT_MIR199A	https://www.gsea-msigdb.org/gsea/msigdb/human/geneset/CTACTGT_MIR199A	180	35	1.59011	1.09703	2.30481	0.0119098	0.0419488
STAT5A_02	https://www.gsea-msigdb.org/gsea/msigdb/human/geneset/STAT5A_02	131	27	1.70919	1.11726	2.61475	0.0120492	0.0423291
AAANWWTGC_UNKNOWN	https://www.gsea-msigdb.org/gsea/msigdb/human/geneset/AAANWWTGC_UNKNOWN	174	34	1.59971	1.09752	2.33171	0.0121325	0.042511
ATF4_Q2	https://www.gsea-msigdb.org/gsea/msigdb/human/geneset/ATF4_Q2	250	46	1.4865	1.07693	2.05182	0.0122949	0.0428575
TTAYRTAA_E4BP4_01	https://www.gsea-msigdb.org/gsea/msigdb/human/geneset/TTAYRTAA_E4BP4_01	250	46	1.4865	1.07693	2.05182	0.0122949	0.0428575
FREAC2_01	https://www.gsea-msigdb.org/gsea/msigdb/human/geneset/FREAC2_01	231	43	1.50751	1.07986	2.10453	0.0124477	0.0431669
TGIF_01	https://www.gsea-msigdb.org/gsea/msigdb/human/geneset/TGIF_01	231	43	1.50751	1.07986	2.10453	0.0124477	0.0431669
NFKB_Q6_01	https://www.gsea-msigdb.org/gsea/msigdb/human/geneset/NFKB_Q6_01	212	40	1.53248	1.08395	2.16662	0.0124935	0.0432148
MYBL1_TARGET_GENES	https://www.gsea-msigdb.org/gsea/msigdb/human/geneset/MYBL1_TARGET_GENES	414	71	1.36646	1.05512	1.76966	0.0126249	0.0435575
NOTCH3_TARGET_GENES	https://www.gsea-msigdb.org/gsea/msigdb/human/geneset/NOTCH3_TARGET_GENES	1269	195	1.20439	1.02859	1.41025	0.0127149	0.043756
ZNF529_TARGET_GENES	https://www.gsea-msigdb.org/gsea/msigdb/human/geneset/ZNF529_TARGET_GENES	35	10	2.6289	1.26133	5.47925	0.0128676	0.044169
FOXJ2_TARGET_GENES	https://www.gsea-msigdb.org/gsea/msigdb/human/geneset/FOXJ2_TARGET_GENES	522	87	1.32123	1.04604	1.66882	0.0131222	0.0448663
GGCNNMSMYNTTG_UNKNOWN	https://www.gsea-msigdb.org/gsea/msigdb/human/geneset/GGCNNMSMYNTTG_UNKNOWN	73	17	1.99672	1.15877	3.44063	0.0131373	0.0448663
CIC_TARGET_GENES	https://www.gsea-msigdb.org/gsea/msigdb/human/geneset/CIC_TARGET_GENES	442	75	1.34922	1.04922	1.735	0.0135267	0.0460795
CGTCTTA_MIR208	https://www.gsea-msigdb.org/gsea/msigdb/human/geneset/CGTCTTA_MIR208	8	4	6.56595	1.64119	26.2686	0.013742	0.046695
GATA1_03	https://www.gsea-msigdb.org/gsea/msigdb/human/geneset/GATA1_03	207	39	1.52953	1.07722	2.17176	0.0138162	0.0468294
RUVBL1_TARGET_GENES	https://www.gsea-msigdb.org/gsea/msigdb/human/geneset/RUVBL1_TARGET_GENES	157	31	1.62013	1.09157	2.40465	0.013913	0.0470393
IRF7_01	https://www.gsea-msigdb.org/gsea/msigdb/human/geneset/IRF7_01	239	44	1.48716	1.06973	2.06749	0.0139573	0.0470711
CTTTAAR_UNKNOWN	https://www.gsea-msigdb.org/gsea/msigdb/human/geneset/CTTTAAR_UNKNOWN	895	141	1.2379	1.02965	1.48828	0.0144975	0.0487708
CIZ_01	https://www.gsea-msigdb.org/gsea/msigdb/human/geneset/CIZ_01	227	42	1.49605	1.06773	2.09619	0.0147699	0.0495637
OCT1_05	https://www.gsea-msigdb.org/gsea/msigdb/human/geneset/OCT1_05	208	39	1.5204	1.071	2.15838	0.0148931	0.0498531
RRAGTTGT_UNKNOWN	https://www.gsea-msigdb.org/gsea/msigdb/human/geneset/RRAGTTGT_UNKNOWN	240	44	1.4795	1.06438	2.05652	0.014961	0.0499562
LHX2_TARGET_GENES	https://www.gsea-msigdb.org/gsea/msigdb/human/geneset/LHX2_TARGET_GENES	1282	196	1.19684	1.02259	1.40078	0.0151661	0.0505162
TTTGCAG_MIR518A2	https://www.gsea-msigdb.org/gsea/msigdb/human/geneset/TTTGCAG_MIR518A2	202	38	1.52646	1.07027	2.17709	0.0152819	0.0507764
ETS_Q4	https://www.gsea-msigdb.org/gsea/msigdb/human/geneset/ETS_Q4	234	43	1.4836	1.06324	2.07015	0.0154024	0.0509262
MYB_Q3	https://www.gsea-msigdb.org/gsea/msigdb/human/geneset/MYB_Q3	234	43	1.4836	1.06324	2.07015	0.0154024	0.0509262
HFH1_01	https://www.gsea-msigdb.org/gsea/msigdb/human/geneset/HFH1_01	215	40	1.50597	1.06578	2.12796	0.015609	0.051483
ELK1_01	https://www.gsea-msigdb.org/gsea/msigdb/human/geneset/ELK1_01	267	48	1.44475	1.05455	1.97933	0.0161761	0.0532233
SIX1_TARGET_GENES	https://www.gsea-msigdb.org/gsea/msigdb/human/geneset/SIX1_TARGET_GENES	326	57	1.39743	1.04724	1.86473	0.0163308	0.0536017
GCTTGAA_MIR498	https://www.gsea-msigdb.org/gsea/msigdb/human/geneset/GCTTGAA_MIR498	110	23	1.73963	1.09688	2.75902	0.0164693	0.0539124
STAT4_01	https://www.gsea-msigdb.org/gsea/msigdb/human/geneset/STAT4_01	235	43	1.47579	1.05781	2.05893	0.0165054	0.0539124
CAGTGTT_MIR141_MIR200A	https://www.gsea-msigdb.org/gsea/msigdb/human/geneset/CAGTGTT_MIR141_MIR200A	300	53	1.41477	1.04883	1.9084	0.0165874	0.0540494
TFIIA_Q6	https://www.gsea-msigdb.org/gsea/msigdb/human/geneset/TFIIA_Q6	229	42	1.47989	1.05654	2.07287	0.0169988	0.0552562
CEBP_01	https://www.gsea-msigdb.org/gsea/msigdb/human/geneset/CEBP_01	242	44	1.4644	1.05383	2.03492	0.0171445	0.0555958
ZNF331_TARGET_GENES	https://www.gsea-msigdb.org/gsea/msigdb/human/geneset/ZNF331_TARGET_GENES	321	56	1.39345	1.0417	1.86397	0.0178973	0.0578981
AGGTGCA_MIR500	https://www.gsea-msigdb.org/gsea/msigdb/human/geneset/AGGTGCA_MIR500	93	20	1.80229	1.09729	2.96025	0.0181035	0.0584248
TAAYNRNNTCC_UNKNOWN	https://www.gsea-msigdb.org/gsea/msigdb/human/geneset/TAAYNRNNTCC_UNKNOWN	148	29	1.60424	1.06703	2.41193	0.0186825	0.0601496
TDRD3_TARGET_GENES	https://www.gsea-msigdb.org/gsea/msigdb/human/geneset/TDRD3_TARGET_GENES	5	3	9.84658	1.64456	58.955	0.0187931	0.0603617
GCANCTGNY_MYOD_Q6	https://www.gsea-msigdb.org/gsea/msigdb/human/geneset/GCANCTGNY_MYOD_Q6	854	134	1.23118	1.0195	1.48679	0.0189528	0.06073
TAXCREB_02	https://www.gsea-msigdb.org/gsea/msigdb/human/geneset/TAXCREB_02	22	7	3.0655	1.24882	7.52494	0.0196689	0.0628751
TCTATGA_MIR376A_MIR376B	https://www.gsea-msigdb.org/gsea/msigdb/human/geneset/TCTATGA_MIR376A_MIR376B	82	18	1.84976	1.09492	3.125	0.0197832	0.0630913
TCTGATA_MIR361	https://www.gsea-msigdb.org/gsea/msigdb/human/geneset/TCTGATA_MIR361	88	19	1.81119	1.08837	3.01406	0.0200597	0.0636364
ALX4_TARGET_GENES	https://www.gsea-msigdb.org/gsea/msigdb/human/geneset/ALX4_TARGET_GENES	27	8	2.76624	1.20985	6.32478	0.0201221	0.0636364
P300_01	https://www.gsea-msigdb.org/gsea/msigdb/human/geneset/P300_01	238	43	1.45286	1.04185	2.026	0.0202028	0.0636364
LET_7A_5P_LET_7C_5P_LET_7E_5P	https://www.gsea-msigdb.org/gsea/msigdb/human/geneset/LET_7A_5P_LET_7C_5P_LET_7E_5P	383	65	1.34828	1.02958	1.76565	0.0202126	0.0636364
IK1_01	https://www.gsea-msigdb.org/gsea/msigdb/human/geneset/IK1_01	251	45	1.43941	1.04013	1.99197	0.0202372	0.0636364
MAX_01	https://www.gsea-msigdb.org/gsea/msigdb/human/geneset/MAX_01	251	45	1.43941	1.04013	1.99197	0.0202372	0.0636364
ZNF394_TARGET_GENES	https://www.gsea-msigdb.org/gsea/msigdb/human/geneset/ZNF394_TARGET_GENES	982	152	1.21207	1.01497	1.44746	0.0203803	0.063835
BPTF_TARGET_GENES	https://www.gsea-msigdb.org/gsea/msigdb/human/geneset/BPTF_TARGET_GENES	968	150	1.21359	1.01508	1.45091	0.020395	0.063835
MEF2_02	https://www.gsea-msigdb.org/gsea/msigdb/human/geneset/MEF2_02	206	38	1.4898	1.04539	2.12314	0.0204859	0.0639709
ZNF740_TARGET_GENES	https://www.gsea-msigdb.org/gsea/msigdb/human/geneset/ZNF740_TARGET_GENES	1400	211	1.17659	1.0108	1.36957	0.0210022	0.0654317
NKX3A_01	https://www.gsea-msigdb.org/gsea/msigdb/human/geneset/NKX3A_01	200	37	1.49497	1.04398	2.14078	0.0210817	0.065528
AEBP2_TARGET_GENES	https://www.gsea-msigdb.org/gsea/msigdb/human/geneset/AEBP2_TARGET_GENES	1131	173	1.19593	1.01219	1.41302	0.0211724	0.06563
ZBED4_TARGET_GENES	https://www.gsea-msigdb.org/gsea/msigdb/human/geneset/ZBED4_TARGET_GENES	291	51	1.40064	1.0327	1.89966	0.0212118	0.06563
HNF4_Q6	https://www.gsea-msigdb.org/gsea/msigdb/human/geneset/HNF4_Q6	239	43	1.44537	1.03664	2.01525	0.021573	0.0665948
HNF1_Q6	https://www.gsea-msigdb.org/gsea/msigdb/human/geneset/HNF1_Q6	194	36	1.50047	1.04257	2.15947	0.0216868	0.0666505
WTTGKCTG_UNKNOWN	https://www.gsea-msigdb.org/gsea/msigdb/human/geneset/WTTGKCTG_UNKNOWN	472	78	1.30653	1.02152	1.67106	0.0216898	0.0666505
GCTCTTG_MIR335	https://www.gsea-msigdb.org/gsea/msigdb/human/geneset/GCTCTTG_MIR335	83	18	1.82121	1.07897	3.07405	0.0222316	0.0678056
AAGCACT_MIR520F	https://www.gsea-msigdb.org/gsea/msigdb/human/geneset/AAGCACT_MIR520F	233	42	1.44859	1.03486	2.02773	0.0222692	0.0678056
RBM15_TARGET_GENES	https://www.gsea-msigdb.org/gsea/msigdb/human/geneset/RBM15_TARGET_GENES	169	32	1.53776	1.04448	2.26401	0.0223796	0.0678056
LET_7B_5P	https://www.gsea-msigdb.org/gsea/msigdb/human/geneset/LET_7B_5P	385	65	1.33972	1.02318	1.75418	0.0223805	0.0678056
LET_7F_5P	https://www.gsea-msigdb.org/gsea/msigdb/human/geneset/LET_7F_5P	385	65	1.33972	1.02318	1.75418	0.0223805	0.0678056
LET_7G_5P	https://www.gsea-msigdb.org/gsea/msigdb/human/geneset/LET_7G_5P	385	65	1.33972	1.02318	1.75418	0.0223805	0.0678056
AR_Q2	https://www.gsea-msigdb.org/gsea/msigdb/human/geneset/AR_Q2	107	22	1.70274	1.06372	2.72565	0.0224176	0.0678056
TAGAACC_MIR182	https://www.gsea-msigdb.org/gsea/msigdb/human/geneset/TAGAACC_MIR182	38	10	2.34687	1.1388	4.83647	0.022928	0.06904
FOXQ1_TARGET_GENES	https://www.gsea-msigdb.org/gsea/msigdb/human/geneset/FOXQ1_TARGET_GENES	38	10	2.34687	1.1388	4.83647	0.022928	0.06904
TEF_Q6	https://www.gsea-msigdb.org/gsea/msigdb/human/geneset/TEF_Q6	227	41	1.45199	1.03305	2.04083	0.0229845	0.0690559
RYTAAWNNNTGAY_UNKNOWN	https://www.gsea-msigdb.org/gsea/msigdb/human/geneset/RYTAAWNNNTGAY_UNKNOWN	49	12	2.13167	1.11029	4.09266	0.0234155	0.0701944
LET_7I_5P	https://www.gsea-msigdb.org/gsea/msigdb/human/geneset/LET_7I_5P	386	65	1.33547	1.02001	1.7485	0.0235327	0.0703894
DLX4_TARGET_GENES	https://www.gsea-msigdb.org/gsea/msigdb/human/geneset/DLX4_TARGET_GENES	784	123	1.23007	1.01059	1.4972	0.0238128	0.0710695
TOP2B_TARGET_GENES	https://www.gsea-msigdb.org/gsea/msigdb/human/geneset/TOP2B_TARGET_GENES	556	90	1.2751	1.01402	1.60341	0.0238724	0.0710901
ZSCAN4_TARGET_GENES	https://www.gsea-msigdb.org/gsea/msigdb/human/geneset/ZSCAN4_TARGET_GENES	1242	188	1.18147	1.00648	1.38688	0.0243108	0.0722364
SP1_Q2_01	https://www.gsea-msigdb.org/gsea/msigdb/human/geneset/SP1_Q2_01	241	43	1.43062	1.02637	1.99409	0.024535	0.0725828
WHN_B	https://www.gsea-msigdb.org/gsea/msigdb/human/geneset/WHN_B	241	43	1.43062	1.02637	1.99409	0.024535	0.0725828
TTANWNANTGGM_UNKNOWN	https://www.gsea-msigdb.org/gsea/msigdb/human/geneset/TTANWNANTGGM_UNKNOWN	55	13	2.03456	1.09088	3.79458	0.0248817	0.0734473
AAAGACA_MIR511	https://www.gsea-msigdb.org/gsea/msigdb/human/geneset/AAAGACA_MIR511	196	36	1.48156	1.02986	2.13136	0.0250299	0.0735628
ZNF512B_TARGET_GENES	https://www.gsea-msigdb.org/gsea/msigdb/human/geneset/ZNF512B_TARGET_GENES	196	36	1.48156	1.02986	2.13136	0.0250299	0.0735628
YY1_Q6	https://www.gsea-msigdb.org/gsea/msigdb/human/geneset/YY1_Q6	248	44	1.42088	1.0234	1.97273	0.0252758	0.0741241
MMEF2_Q6	https://www.gsea-msigdb.org/gsea/msigdb/human/geneset/MMEF2_Q6	235	42	1.43343	1.02434	2.00589	0.0253525	0.0741876
BCL6B_TARGET_GENES	https://www.gsea-msigdb.org/gsea/msigdb/human/geneset/BCL6B_TARGET_GENES	158	30	1.54268	1.03461	2.30024	0.0254416	0.0742873
CTR9_TARGET_GENES	https://www.gsea-msigdb.org/gsea/msigdb/human/geneset/CTR9_TARGET_GENES	61	14	1.95813	1.07675	3.56098	0.0259818	0.0756339
NCX_01	https://www.gsea-msigdb.org/gsea/msigdb/human/geneset/NCX_01	152	29	1.55175	1.03344	2.33	0.0260692	0.0756339
PR_01	https://www.gsea-msigdb.org/gsea/msigdb/human/geneset/PR_01	127	25	1.61267	1.0395	2.50189	0.026071	0.0756339
GGGNNTTTCC_NFKB_Q6_01	https://www.gsea-msigdb.org/gsea/msigdb/human/geneset/GGGNNTTTCC_NFKB_Q6_01	121	24	1.62783	1.03946	2.54925	0.0265105	0.0767438
GTGACTT_MIR224	https://www.gsea-msigdb.org/gsea/msigdb/human/geneset/GTGACTT_MIR224	146	28	1.56159	1.03235	2.36215	0.0266894	0.0770199
GTTAAAG_MIR302B	https://www.gsea-msigdb.org/gsea/msigdb/human/geneset/GTTAAAG_MIR302B	67	15	1.89643	1.06631	3.37278	0.0267771	0.0770199
HTF_01	https://www.gsea-msigdb.org/gsea/msigdb/human/geneset/HTF_01	67	15	1.89643	1.06631	3.37278	0.0267771	0.0770199
EFC_Q6	https://www.gsea-msigdb.org/gsea/msigdb/human/geneset/EFC_Q6	249	44	1.41387	1.0185	1.96273	0.026887	0.0770655
GRE_C	https://www.gsea-msigdb.org/gsea/msigdb/human/geneset/GRE_C	115	23	1.64466	1.0397	2.6016	0.0269072	0.0770655
SETD7_TARGET_GENES	https://www.gsea-msigdb.org/gsea/msigdb/human/geneset/SETD7_TARGET_GENES	872	135	1.21107	1.00375	1.46122	0.0273541	0.0781793
ID2_TARGET_GENES	https://www.gsea-msigdb.org/gsea/msigdb/human/geneset/ID2_TARGET_GENES	1006	154	1.19574	1.00255	1.42615	0.0276876	0.0789653
KDM1B_TARGET_GENES	https://www.gsea-msigdb.org/gsea/msigdb/human/geneset/KDM1B_TARGET_GENES	134	26	1.58405	1.0305	2.43496	0.0278893	0.0793728
ACACTAC_MIR1423P	https://www.gsea-msigdb.org/gsea/msigdb/human/geneset/ACACTAC_MIR1423P	128	25	1.59693	1.02979	2.47643	0.0284579	0.0808206
MEF2_Q6_01	https://www.gsea-msigdb.org/gsea/msigdb/human/geneset/MEF2_Q6_01	224	40	1.43163	1.01475	2.01977	0.028866	0.0818072
AREB6_03	https://www.gsea-msigdb.org/gsea/msigdb/human/geneset/AREB6_03	244	43	1.40904	1.01133	1.96316	0.0295705	0.0835502
TACAATC_MIR508	https://www.gsea-msigdb.org/gsea/msigdb/human/geneset/TACAATC_MIR508	62	14	1.91724	1.05577	3.48165	0.0296049	0.0835502
TSHZ1_TARGET_GENES	https://www.gsea-msigdb.org/gsea/msigdb/human/geneset/TSHZ1_TARGET_GENES	205	37	1.45009	1.01363	2.07449	0.0298165	0.0838124
AP3_Q6	https://www.gsea-msigdb.org/gsea/msigdb/human/geneset/AP3_Q6	218	39	1.43471	1.01247	2.03303	0.0298343	0.0838124
ATGCAGT_MIR217	https://www.gsea-msigdb.org/gsea/msigdb/human/geneset/ATGCAGT_MIR217	110	22	1.64443	1.02898	2.628	0.0299463	0.0838124
TERF2_TARGET_GENES	https://www.gsea-msigdb.org/gsea/msigdb/human/geneset/TERF2_TARGET_GENES	110	22	1.64443	1.02898	2.628	0.0299463	0.0838124
CREB3L2_TARGET_GENES	https://www.gsea-msigdb.org/gsea/msigdb/human/geneset/CREB3L2_TARGET_GENES	135	26	1.56944	1.02138	2.41158	0.0303352	0.0847251
TGTATGA_MIR4853P	https://www.gsea-msigdb.org/gsea/msigdb/human/geneset/TGTATGA_MIR4853P	154	29	1.52676	1.01743	2.29107	0.0305234	0.0850745
FXR_IR1_Q6	https://www.gsea-msigdb.org/gsea/msigdb/human/geneset/FXR_IR1_Q6	98	20	1.68632	1.03019	2.76034	0.0306476	0.0852447
AGTCTTA_MIR499	https://www.gsea-msigdb.org/gsea/msigdb/human/geneset/AGTCTTA_MIR499	74	16	1.81365	1.04132	3.15879	0.0307155	0.0852576
PHF21A_TARGET_GENES	https://www.gsea-msigdb.org/gsea/msigdb/human/geneset/PHF21A_TARGET_GENES	258	45	1.39159	1.00652	1.92398	0.0311036	0.0861577
AR_03	https://www.gsea-msigdb.org/gsea/msigdb/human/geneset/AR_03	51	12	2.02214	1.05756	3.86651	0.0314409	0.0869136
SS18_SSX1_FUSION_UNIPROT_Q8IZH1_UNREVIEWED_TARGET_GENES	https://www.gsea-msigdb.org/gsea/msigdb/human/geneset/SS18_SSX1_FUSION_UNIPROT_Q8IZH1_UNREVIEWED_TARGET_GENES	352	59	1.32722	1.00066	1.76037	0.0322371	0.0888384
ACAGGGT_MIR10A_MIR10B	https://www.gsea-msigdb.org/gsea/msigdb/human/geneset/ACAGGGT_MIR10A_MIR10B	117	23	1.60949	1.01846	2.54351	0.032269	0.0888384
RNTCANNRNNYNATTW_UNKNOWN	https://www.gsea-msigdb.org/gsea/msigdb/human/geneset/RNTCANNRNNYNATTW_UNKNOWN	57	13	1.94188	1.04467	3.60963	0.0327135	0.0898789
TGAGATT_MIR216	https://www.gsea-msigdb.org/gsea/msigdb/human/geneset/TGAGATT_MIR216	105	21	1.64421	1.01763	2.65659	0.0333506	0.0914429
AP1FJ_Q2	https://www.gsea-msigdb.org/gsea/msigdb/human/geneset/AP1FJ_Q2	253	44	1.38652	0.999342	1.9237	0.0341523	0.0934513
CTCNANGTGNY_UNKNOWN	https://www.gsea-msigdb.org/gsea/msigdb/human/geneset/CTCNANGTGNY_UNKNOWN	87	18	1.71527	1.01955	2.88575	0.0343822	0.0938898
TGCTGCT_MIR15A_MIR16_MIR15B_MIR195_MIR424_MIR497	https://www.gsea-msigdb.org/gsea/msigdb/human/geneset/TGCTGCT_MIR15A_MIR16_MIR15B_MIR195_MIR424_MIR497	586	93	1.24496	0.99404	1.55923	0.0345084	0.0940442
TGCTTTG_MIR330	https://www.gsea-msigdb.org/gsea/msigdb/human/geneset/TGCTTTG_MIR330	320	54	1.33763	0.995737	1.79691	0.0349312	0.0950044
MGGAAGTG_GABP_B	https://www.gsea-msigdb.org/gsea/msigdb/human/geneset/MGGAAGTG_GABP_B	747	116	1.21415	0.992132	1.48585	0.0356076	0.0966493
TBPL1_TARGET_GENES	https://www.gsea-msigdb.org/gsea/msigdb/human/geneset/TBPL1_TARGET_GENES	150	28	1.51008	0.999587	2.28127	0.0365691	0.0987032
ACTGCAG_MIR173P	https://www.gsea-msigdb.org/gsea/msigdb/human/geneset/ACTGCAG_MIR173P	106	21	1.62478	1.00617	2.62373	0.0365838	0.0987032
COMP1_01	https://www.gsea-msigdb.org/gsea/msigdb/human/geneset/COMP1_01	106	21	1.62478	1.00617	2.62373	0.0365838	0.0987032
CTTTGCA_MIR527	https://www.gsea-msigdb.org/gsea/msigdb/human/geneset/CTTTGCA_MIR527	228	40	1.40088	0.993594	1.9751	0.0370348	0.0997203
CTGTTAC_MIR194	https://www.gsea-msigdb.org/gsea/msigdb/human/geneset/CTGTTAC_MIR194	100	20	1.64399	1.00559	2.68768	0.0371684	0.0998809
CEBP_C	https://www.gsea-msigdb.org/gsea/msigdb/human/geneset/CEBP_C	189	34	1.44376	0.994036	2.09696	0.0375629	0.10069
ACAACCT_MIR453	https://www.gsea-msigdb.org/gsea/msigdb/human/geneset/ACAACCT_MIR453	41	10	2.11942	1.03798	4.32757	0.0377099	0.10069
GGCAGAC_MIR346	https://www.gsea-msigdb.org/gsea/msigdb/human/geneset/GGCAGAC_MIR346	41	10	2.11942	1.03798	4.32757	0.0377099	0.10069
LET_7D_5P	https://www.gsea-msigdb.org/gsea/msigdb/human/geneset/LET_7D_5P	335	56	1.32255	0.989934	1.76692	0.0377682	0.10069
GTATGAT_MIR154_MIR487	https://www.gsea-msigdb.org/gsea/msigdb/human/geneset/GTATGAT_MIR154_MIR487	70	15	1.7927	1.01154	3.17714	0.0383102	0.101641
CDC5_01	https://www.gsea-msigdb.org/gsea/msigdb/human/geneset/CDC5_01	222	39	1.40305	0.990802	1.98684	0.0383507	0.101641
FOXJ2_02	https://www.gsea-msigdb.org/gsea/msigdb/human/geneset/FOXJ2_02	222	39	1.40305	0.990802	1.98684	0.0383507	0.101641
KRCTCNNNNMANAGC_UNKNOWN	https://www.gsea-msigdb.org/gsea/msigdb/human/geneset/KRCTCNNNNMANAGC_UNKNOWN	25	7	2.55418	1.06589	6.12057	0.0389431	0.103008
ACTACCT_MIR196A_MIR196B	https://www.gsea-msigdb.org/gsea/msigdb/human/geneset/ACTACCT_MIR196A_MIR196B	132	25	1.53691	0.99266	2.37957	0.0397003	0.104528
XPO1_TARGET_GENES	https://www.gsea-msigdb.org/gsea/msigdb/human/geneset/XPO1_TARGET_GENES	20	6	2.81444	1.08068	7.32972	0.0398064	0.104528
ZNF404_TARGET_GENES	https://www.gsea-msigdb.org/gsea/msigdb/human/geneset/ZNF404_TARGET_GENES	20	6	2.81444	1.08068	7.32972	0.0398064	0.104528
ZNF560_TARGET_GENES	https://www.gsea-msigdb.org/gsea/msigdb/human/geneset/ZNF560_TARGET_GENES	47	11	2.00773	1.02085	3.94862	0.0398274	0.104528
USF2_Q6	https://www.gsea-msigdb.org/gsea/msigdb/human/geneset/USF2_Q6	236	41	1.38432	0.986287	1.94299	0.0402664	0.105474
RYBP_TARGET_GENES	https://www.gsea-msigdb.org/gsea/msigdb/human/geneset/RYBP_TARGET_GENES	1664	244	1.13848	0.987996	1.31189	0.0408321	0.106749
ZNF362_TARGET_GENES	https://www.gsea-msigdb.org/gsea/msigdb/human/geneset/ZNF362_TARGET_GENES	549	87	1.24222	0.984574	1.56729	0.0409353	0.106812
TAL1BETAITF2_01	https://www.gsea-msigdb.org/gsea/msigdb/human/geneset/TAL1BETAITF2_01	243	42	1.3758	0.984322	1.92297	0.0411642	0.107202
MYC_Q2	https://www.gsea-msigdb.org/gsea/msigdb/human/geneset/MYC_Q2	171	31	1.45705	0.985504	2.15422	0.0414353	0.1077
MEIS1_01	https://www.gsea-msigdb.org/gsea/msigdb/human/geneset/MEIS1_01	230	40	1.38598	0.983339	1.9535	0.0417295	0.108256
MAF_Q6	https://www.gsea-msigdb.org/gsea/msigdb/human/geneset/MAF_Q6	250	43	1.36777	0.982526	1.90406	0.0420239	0.108717
TATTATA_MIR374	https://www.gsea-msigdb.org/gsea/msigdb/human/geneset/TATTATA_MIR374	270	46	1.35234	0.982309	1.86177	0.0420683	0.108717
WYAAANNRNNNGCG_UNKNOWN	https://www.gsea-msigdb.org/gsea/msigdb/human/geneset/WYAAANNRNNNGCG_UNKNOWN	59	13	1.85725	1.00222	3.44175	0.0421784	0.108793
NKX61_01	https://www.gsea-msigdb.org/gsea/msigdb/human/geneset/NKX61_01	204	36	1.41041	0.981954	2.02582	0.0425843	0.10963
STAT6_02	https://www.gsea-msigdb.org/gsea/msigdb/human/geneset/STAT6_02	237	41	1.37719	0.981348	1.93269	0.0426728	0.109649
ARGGGTTAA_UNKNOWN	https://www.gsea-msigdb.org/gsea/msigdb/human/geneset/ARGGGTTAA_UNKNOWN	114	22	1.57261	0.986035	2.50812	0.0427674	0.109683
HMG20B_TARGET_GENES	https://www.gsea-msigdb.org/gsea/msigdb/human/geneset/HMG20B_TARGET_GENES	1732	253	1.13343	0.985927	1.30299	0.0435807	0.111557
NKX62_Q2	https://www.gsea-msigdb.org/gsea/msigdb/human/geneset/NKX62_Q2	211	37	1.39965	0.979448	2.00012	0.0437292	0.111725
YY1_01	https://www.gsea-msigdb.org/gsea/msigdb/human/geneset/YY1_01	231	40	1.37865	0.97829	1.94287	0.044239	0.112711
NR1I2_TARGET_GENES	https://www.gsea-msigdb.org/gsea/msigdb/human/geneset/NR1I2_TARGET_GENES	318	53	1.31742	0.978388	1.77394	0.0442822	0.112711
NFY_Q6	https://www.gsea-msigdb.org/gsea/msigdb/human/geneset/NFY_Q6	238	41	1.37012	0.976459	1.9225	0.045186	0.114795
ZID_01	https://www.gsea-msigdb.org/gsea/msigdb/human/geneset/ZID_01	245	42	1.3621	0.974795	1.90329	0.0460902	0.116872
GTTATAT_MIR410	https://www.gsea-msigdb.org/gsea/msigdb/human/geneset/GTTATAT_MIR410	90	18	1.64355	0.979099	2.75891	0.0462783	0.117128
TGAYRTCA_ATF3_Q6	https://www.gsea-msigdb.org/gsea/msigdb/human/geneset/TGAYRTCA_ATF3_Q6	490	78	1.24825	0.976801	1.59513	0.0463684	0.117137
DBP_Q6	https://www.gsea-msigdb.org/gsea/msigdb/human/geneset/DBP_Q6	232	40	1.3714	0.973292	1.93235	0.0468601	0.118157
CCAWNWWNNNGGC_UNKNOWN	https://www.gsea-msigdb.org/gsea/msigdb/human/geneset/CCAWNWWNNNGGC_UNKNOWN	78	16	1.69628	0.977708	2.94298	0.0474366	0.118964
CCGNMNNTNACG_UNKNOWN	https://www.gsea-msigdb.org/gsea/msigdb/human/geneset/CCGNMNNTNACG_UNKNOWN	78	16	1.69628	0.977708	2.94298	0.0474366	0.118964
CHAMP1_TARGET_GENES	https://www.gsea-msigdb.org/gsea/msigdb/human/geneset/CHAMP1_TARGET_GENES	173	31	1.43638	0.972002	2.1226	0.0474444	0.118964
YAATNANRNNNCAG_UNKNOWN	https://www.gsea-msigdb.org/gsea/msigdb/human/geneset/YAATNANRNNNCAG_UNKNOWN	60	13	1.81764	0.982261	3.36349	0.0475668	0.119049
PRMT5_TARGET_GENES	https://www.gsea-msigdb.org/gsea/msigdb/human/geneset/PRMT5_TARGET_GENES	72	15	1.72962	0.978037	3.05877	0.0477501	0.119264
ZBTB44_TARGET_GENES	https://www.gsea-msigdb.org/gsea/msigdb/human/geneset/ZBTB44_TARGET_GENES	714	110	1.202	0.977232	1.47847	0.0478294	0.119264
ATATGCA_MIR448	https://www.gsea-msigdb.org/gsea/msigdb/human/geneset/ATATGCA_MIR448	206	36	1.39367	0.97066	2.00103	0.0481511	0.119769
CBX7_TARGET_GENES	https://www.gsea-msigdb.org/gsea/msigdb/human/geneset/CBX7_TARGET_GENES	827	126	1.18687	0.977791	1.44066	0.0482096	0.119769
EGR_Q6	https://www.gsea-msigdb.org/gsea/msigdb/human/geneset/EGR_Q6	266	45	1.34065	0.970656	1.85168	0.0485614	0.120422
ZNF250_TARGET_GENES	https://www.gsea-msigdb.org/gsea/msigdb/human/geneset/ZNF250_TARGET_GENES	526	83	1.23545	0.974049	1.56699	0.0488537	0.120924
CEBPGAMMA_Q6	https://www.gsea-msigdb.org/gsea/msigdb/human/geneset/CEBPGAMMA_Q6	233	40	1.36422	0.968344	1.92195	0.0495953	0.122311
CMYB_01	https://www.gsea-msigdb.org/gsea/msigdb/human/geneset/CMYB_01	233	40	1.36422	0.968344	1.92195	0.0495953	0.122311
AP1_C	https://www.gsea-msigdb.org/gsea/msigdb/human/geneset/AP1_C	260	44	1.34109	0.967479	1.85898	0.0503947	0.123635
GGCAGCT_MIR22	https://www.gsea-msigdb.org/gsea/msigdb/human/geneset/GGCAGCT_MIR22	220	38	1.37419	0.966668	1.9535	0.0504073	0.123635
OCT_Q6	https://www.gsea-msigdb.org/gsea/msigdb/human/geneset/OCT_Q6	220	38	1.37419	0.966668	1.9535	0.0504073	0.123635
SMARCA1_TARGET_GENES	https://www.gsea-msigdb.org/gsea/msigdb/human/geneset/SMARCA1_TARGET_GENES	116	22	1.53899	0.965874	2.45216	0.0505035	0.123636
EVI1_05	https://www.gsea-msigdb.org/gsea/msigdb/human/geneset/EVI1_05	148	27	1.46775	0.965348	2.23162	0.0505909	0.123636
TASOR_TARGET_GENES	https://www.gsea-msigdb.org/gsea/msigdb/human/geneset/TASOR_TARGET_GENES	267	45	1.33454	0.96635	1.84302	0.0511759	0.12484
FREAC4_01	https://www.gsea-msigdb.org/gsea/msigdb/human/geneset/FREAC4_01	129	24	1.50318	0.963106	2.3461	0.0516138	0.125454
TNCATNTCCYR_UNKNOWN	https://www.gsea-msigdb.org/gsea/msigdb/human/geneset/TNCATNTCCYR_UNKNOWN	129	24	1.50318	0.963106	2.3461	0.0516138	0.125454
PCGF1_TARGET_GENES	https://www.gsea-msigdb.org/gsea/msigdb/human/geneset/PCGF1_TARGET_GENES	521	82	1.23151	0.969639	1.56411	0.0524898	0.127354
GATA_C	https://www.gsea-msigdb.org/gsea/msigdb/human/geneset/GATA_C	221	38	1.36661	0.961493	1.94241	0.0533853	0.128617
SOX10_TARGET_GENES	https://www.gsea-msigdb.org/gsea/msigdb/human/geneset/SOX10_TARGET_GENES	241	41	1.34936	0.962075	1.89254	0.0533916	0.128617
PEA3_Q6	https://www.gsea-msigdb.org/gsea/msigdb/human/geneset/PEA3_Q6	241	41	1.34936	0.962075	1.89254	0.0533916	0.128617
TGATTTRY_GFI1_01	https://www.gsea-msigdb.org/gsea/msigdb/human/geneset/TGATTTRY_GFI1_01	241	41	1.34936	0.962075	1.89254	0.0533916	0.128617
HHEX_TARGET_GENES	https://www.gsea-msigdb.org/gsea/msigdb/human/geneset/HHEX_TARGET_GENES	923	139	1.17089	0.973393	1.40846	0.0538214	0.129421
CREBP1_01	https://www.gsea-msigdb.org/gsea/msigdb/human/geneset/CREBP1_01	175	31	1.41628	0.958863	2.0919	0.0540715	0.129791
CDX2_Q5	https://www.gsea-msigdb.org/gsea/msigdb/human/geneset/CDX2_Q5	208	36	1.37732	0.959621	1.97684	0.0542393	0.129797
FREAC7_01	https://www.gsea-msigdb.org/gsea/msigdb/human/geneset/FREAC7_01	162	29	1.43432	0.958012	2.14744	0.0543111	0.129797
T3R_Q6	https://www.gsea-msigdb.org/gsea/msigdb/human/geneset/T3R_Q6	228	39	1.35808	0.959965	1.92131	0.0544283	0.129797
FXR_Q3	https://www.gsea-msigdb.org/gsea/msigdb/human/geneset/FXR_Q3	98	19	1.5811	0.956746	2.61289	0.054459	0.129797
GCACCTT_MIR18A_MIR18B	https://www.gsea-msigdb.org/gsea/msigdb/human/geneset/GCACCTT_MIR18A_MIR18B	117	22	1.52271	0.956098	2.4251	0.0547263	0.130204
ACTGCCT_MIR34B	https://www.gsea-msigdb.org/gsea/msigdb/human/geneset/ACTGCCT_MIR34B	215	37	1.36791	0.957903	1.9534	0.055395	0.131156
TAL1ALPHAE47_01	https://www.gsea-msigdb.org/gsea/msigdb/human/geneset/TAL1ALPHAE47_01	235	40	1.35009	0.958597	1.90147	0.055418	0.131156
ZIC3_01	https://www.gsea-msigdb.org/gsea/msigdb/human/geneset/ZIC3_01	235	40	1.35009	0.958597	1.90147	0.055418	0.131156
RFX7_TARGET_GENES	https://www.gsea-msigdb.org/gsea/msigdb/human/geneset/RFX7_TARGET_GENES	481	76	1.23686	0.965033	1.58525	0.0558258	0.13189
AP4_Q5	https://www.gsea-msigdb.org/gsea/msigdb/human/geneset/AP4_Q5	256	43	1.32882	0.955303	1.84838	0.0580899	0.136999
GGGACCA_MIR133A_MIR133B	https://www.gsea-msigdb.org/gsea/msigdb/human/geneset/GGGACCA_MIR133A_MIR133B	196	34	1.38087	0.952101	2.00273	0.0583806	0.137205
SRF_C	https://www.gsea-msigdb.org/gsea/msigdb/human/geneset/SRF_C	196	34	1.38087	0.952101	2.00273	0.0583806	0.137205
HAND1_TARGET_GENES	https://www.gsea-msigdb.org/gsea/msigdb/human/geneset/HAND1_TARGET_GENES	434	69	1.24559	0.960137	1.61591	0.0590888	0.138627
AAGTCCA_MIR422B_MIR422A	https://www.gsea-msigdb.org/gsea/msigdb/human/geneset/AAGTCCA_MIR422B_MIR422A	68	14	1.70368	0.945227	3.07071	0.0593599	0.138728
YBX1_TARGET_GENES	https://www.gsea-msigdb.org/gsea/msigdb/human/geneset/YBX1_TARGET_GENES	68	14	1.70368	0.945227	3.07071	0.0593599	0.138728
HNF4_01	https://www.gsea-msigdb.org/gsea/msigdb/human/geneset/HNF4_01	243	41	1.33586	0.952717	1.87308	0.0594402	0.138728
GATTGGY_NFY_Q6_01	https://www.gsea-msigdb.org/gsea/msigdb/human/geneset/GATTGGY_NFY_Q6_01	1091	162	1.15208	0.970401	1.36777	0.0595752	0.138803
CATTGTYY_SOX9_B1	https://www.gsea-msigdb.org/gsea/msigdb/human/geneset/CATTGTYY_SOX9_B1	338	55	1.27985	0.956244	1.71298	0.0597621	0.138999
SP1_Q4_01	https://www.gsea-msigdb.org/gsea/msigdb/human/geneset/SP1_Q4_01	250	42	1.32901	0.951759	1.85578	0.0603203	0.139815
SP1_Q6	https://www.gsea-msigdb.org/gsea/msigdb/human/geneset/SP1_Q6	250	42	1.32901	0.951759	1.85578	0.0603203	0.139815
SREBP_Q3	https://www.gsea-msigdb.org/gsea/msigdb/human/geneset/SREBP_Q3	230	39	1.34372	0.950104	1.90041	0.0607535	0.140305
HSD17B8_TARGET_GENES	https://www.gsea-msigdb.org/gsea/msigdb/human/geneset/HSD17B8_TARGET_GENES	560	87	1.21262	0.961511	1.5293	0.060784	0.140305
ZNF292_TARGET_GENES	https://www.gsea-msigdb.org/gsea/msigdb/human/geneset/ZNF292_TARGET_GENES	22	6	2.46238	0.962751	6.29788	0.060948	0.140305
STAT3_01	https://www.gsea-msigdb.org/gsea/msigdb/human/geneset/STAT3_01	22	6	2.46238	0.962751	6.29788	0.060948	0.140305
CACTGTG_MIR128A_MIR128B	https://www.gsea-msigdb.org/gsea/msigdb/human/geneset/CACTGTG_MIR128A_MIR128B	332	54	1.27908	0.953159	1.71644	0.0620265	0.142323
KAT2A_TARGET_GENES	https://www.gsea-msigdb.org/gsea/msigdb/human/geneset/KAT2A_TARGET_GENES	1064	158	1.15194	0.968311	1.37039	0.0620354	0.142323
GTGCCAA_MIR96	https://www.gsea-msigdb.org/gsea/msigdb/human/geneset/GTGCCAA_MIR96	298	49	1.29555	0.951342	1.7643	0.0622849	0.142652
AP1_Q2	https://www.gsea-msigdb.org/gsea/msigdb/human/geneset/AP1_Q2	244	41	1.32921	0.948106	1.8635	0.0626445	0.143233
NFE2L3_TARGET_GENES	https://www.gsea-msigdb.org/gsea/msigdb/human/geneset/NFE2L3_TARGET_GENES	12	4	3.28229	0.987735	10.9072	0.0629928	0.143786
GTTTGTT_MIR495	https://www.gsea-msigdb.org/gsea/msigdb/human/geneset/GTTTGTT_MIR495	251	42	1.32258	0.947281	1.84656	0.0635121	0.144726
PGBD5_TARGET_GENES	https://www.gsea-msigdb.org/gsea/msigdb/human/geneset/PGBD5_TARGET_GENES	17	5	2.73561	0.963037	7.77077	0.0636361	0.144764
MYCMAX_B	https://www.gsea-msigdb.org/gsea/msigdb/human/geneset/MYCMAX_B	258	43	1.31632	0.946557	1.83053	0.0643311	0.146099
ZNF257_TARGET_GENES	https://www.gsea-msigdb.org/gsea/msigdb/human/geneset/ZNF257_TARGET_GENES	527	82	1.21452	0.956495	1.54215	0.0650443	0.14747
E4F1_Q6	https://www.gsea-msigdb.org/gsea/msigdb/human/geneset/E4F1_Q6	279	46	1.29949	0.944897	1.78715	0.0665196	0.150326
DICER1_TARGET_GENES	https://www.gsea-msigdb.org/gsea/msigdb/human/geneset/DICER1_TARGET_GENES	63	13	1.70832	0.926878	3.14857	0.0665268	0.150326
AP1_Q2_01	https://www.gsea-msigdb.org/gsea/msigdb/human/geneset/AP1_Q2_01	252	42	1.31621	0.942844	1.83743	0.0668239	0.150466
GGCACAT_MIR455	https://www.gsea-msigdb.org/gsea/msigdb/human/geneset/GGCACAT_MIR455	57	12	1.75198	0.925668	3.31589	0.0669236	0.150466
GTACAGG_MIR486	https://www.gsea-msigdb.org/gsea/msigdb/human/geneset/GTACAGG_MIR486	57	12	1.75198	0.925668	3.31589	0.0669236	0.150466
E4BP4_01	https://www.gsea-msigdb.org/gsea/msigdb/human/geneset/E4BP4_01	212	36	1.34573	0.938273	1.93014	0.0680672	0.152783
GTGACGY_E4F1_Q6	https://www.gsea-msigdb.org/gsea/msigdb/human/geneset/GTGACGY_E4F1_Q6	641	98	1.19001	0.956223	1.48096	0.0686505	0.153836
TAXCREB_01	https://www.gsea-msigdb.org/gsea/msigdb/human/geneset/TAXCREB_01	133	24	1.44771	0.92897	2.25612	0.069157	0.154714
OCT1_Q6	https://www.gsea-msigdb.org/gsea/msigdb/human/geneset/OCT1_Q6	226	38	1.32991	0.936419	1.88875	0.070228	0.156591
TAL1BETAE47_01	https://www.gsea-msigdb.org/gsea/msigdb/human/geneset/TAL1BETAE47_01	226	38	1.32991	0.936419	1.88875	0.070228	0.156591
BDP1_TARGET_GENES	https://www.gsea-msigdb.org/gsea/msigdb/human/geneset/BDP1_TARGET_GENES	1120	165	1.14108	0.962663	1.35256	0.0713115	0.158745
AACTGAC_MIR223	https://www.gsea-msigdb.org/gsea/msigdb/human/geneset/AACTGAC_MIR223	95	18	1.53642	0.918358	2.57044	0.072161	0.160371
AAAGGGA_MIR204_MIR211	https://www.gsea-msigdb.org/gsea/msigdb/human/geneset/AAAGGGA_MIR204_MIR211	220	37	1.33018	0.932257	1.89795	0.072977	0.161918
OCT1_07	https://www.gsea-msigdb.org/gsea/msigdb/human/geneset/OCT1_07	147	26	1.4129	0.923272	2.16219	0.0736914	0.163234
ZNF532_TARGET_GENES	https://www.gsea-msigdb.org/gsea/msigdb/human/geneset/ZNF532_TARGET_GENES	58	12	1.7138	0.906817	3.23892	0.074669	0.164931
OCT1_04	https://www.gsea-msigdb.org/gsea/msigdb/human/geneset/OCT1_04	207	35	1.3386	0.928739	1.92933	0.0747019	0.164931
GTAAACC_MIR2995P	https://www.gsea-msigdb.org/gsea/msigdb/human/geneset/GTAAACC_MIR2995P	46	10	1.82458	0.904515	3.68052	0.0749092	0.165118
ZNF610_TARGET_GENES	https://www.gsea-msigdb.org/gsea/msigdb/human/geneset/ZNF610_TARGET_GENES	850	127	1.15892	0.955769	1.40525	0.0752614	0.165624
MYCMAX_03	https://www.gsea-msigdb.org/gsea/msigdb/human/geneset/MYCMAX_03	248	41	1.30325	0.930092	1.82611	0.076708	0.168533
MZF1_02	https://www.gsea-msigdb.org/gsea/msigdb/human/geneset/MZF1_02	221	37	1.32288	0.927291	1.88724	0.0769166	0.168716
ZNF491_TARGET_GENES	https://www.gsea-msigdb.org/gsea/msigdb/human/geneset/ZNF491_TARGET_GENES	8	3	3.93801	0.940603	16.4873	0.0775133	0.169749
AACTGGA_MIR145	https://www.gsea-msigdb.org/gsea/msigdb/human/geneset/AACTGGA_MIR145	228	38	1.31577	0.926748	1.8681	0.0779178	0.170083
USF_Q6_01	https://www.gsea-msigdb.org/gsea/msigdb/human/geneset/USF_Q6_01	228	38	1.31577	0.926748	1.8681	0.0779178	0.170083
ZNF8_TARGET_GENES	https://www.gsea-msigdb.org/gsea/msigdb/human/geneset/ZNF8_TARGET_GENES	923	137	1.15016	0.955149	1.38498	0.07829	0.170576
POU2AF1_TARGET_GENES	https://www.gsea-msigdb.org/gsea/msigdb/human/geneset/POU2AF1_TARGET_GENES	766	115	1.16503	0.951757	1.42609	0.0783966	0.170576
ZNF202_TARGET_GENES	https://www.gsea-msigdb.org/gsea/msigdb/human/geneset/ZNF202_TARGET_GENES	71	14	1.61376	0.898195	2.89939	0.0799705	0.17372
ZBED5_TARGET_GENES	https://www.gsea-msigdb.org/gsea/msigdb/human/geneset/ZBED5_TARGET_GENES	1509	218	1.11611	0.961502	1.29557	0.0811196	0.175933
ZNF214_TARGET_GENES	https://www.gsea-msigdb.org/gsea/msigdb/human/geneset/ZNF214_TARGET_GENES	13	4	2.91744	0.897851	9.4798	0.0817796	0.17708
TCF4_Q5	https://www.gsea-msigdb.org/gsea/msigdb/human/geneset/TCF4_Q5	202	34	1.33113	0.918855	1.92839	0.0819708	0.177209
PAX4_03	https://www.gsea-msigdb.org/gsea/msigdb/human/geneset/PAX4_03	236	39	1.30238	0.921691	1.84032	0.0828811	0.178872
MCAATNNNNNGCG_UNKNOWN	https://www.gsea-msigdb.org/gsea/msigdb/human/geneset/MCAATNNNNNGCG_UNKNOWN	84	16	1.54613	0.895612	2.66913	0.0831192	0.178872
LEF1_Q2	https://www.gsea-msigdb.org/gsea/msigdb/human/geneset/LEF1_Q2	209	35	1.32307	0.91829	1.90629	0.0831375	0.178872
ZNF433_TARGET_GENES	https://www.gsea-msigdb.org/gsea/msigdb/human/geneset/ZNF433_TARGET_GENES	53	11	1.72037	0.884741	3.34524	0.0839494	0.180331
TCTGATC_MIR383	https://www.gsea-msigdb.org/gsea/msigdb/human/geneset/TCTGATC_MIR383	47	10	1.77517	0.881836	3.5735	0.0843907	0.180703
CRGAARNNNNCGA_UNKNOWN	https://www.gsea-msigdb.org/gsea/msigdb/human/geneset/CRGAARNNNNCGA_UNKNOWN	47	10	1.77517	0.881836	3.5735	0.0843907	0.180703
WRNIP1_TARGET_GENES	https://www.gsea-msigdb.org/gsea/msigdb/human/geneset/WRNIP1_TARGET_GENES	1121	164	1.13126	0.954005	1.34144	0.0860041	0.183866
GTATTAT_MIR3693P	https://www.gsea-msigdb.org/gsea/msigdb/human/geneset/GTATTAT_MIR3693P	203	34	1.32319	0.913537	1.91653	0.0864591	0.184546
ZNF260_TARGET_GENES	https://www.gsea-msigdb.org/gsea/msigdb/human/geneset/ZNF260_TARGET_GENES	784	117	1.15668	0.946609	1.41338	0.0867481	0.184871
E47_02	https://www.gsea-msigdb.org/gsea/msigdb/human/geneset/E47_02	237	39	1.29574	0.917118	1.83067	0.087048	0.185217
MEF2D_TARGET_GENES	https://www.gsea-msigdb.org/gsea/msigdb/human/geneset/MEF2D_TARGET_GENES	557	85	1.18648	0.938658	1.49973	0.0873752	0.185621
AP1_Q6_01	https://www.gsea-msigdb.org/gsea/msigdb/human/geneset/AP1_Q6_01	244	40	1.28991	0.917037	1.81441	0.0878591	0.186355
ZNF558_TARGET_GENES	https://www.gsea-msigdb.org/gsea/msigdb/human/geneset/ZNF558_TARGET_GENES	251	41	1.28443	0.917021	1.79903	0.0886115	0.187656
GCATTTG_MIR105	https://www.gsea-msigdb.org/gsea/msigdb/human/geneset/GCATTTG_MIR105	170	29	1.35237	0.905117	2.02064	0.0892361	0.188387
GTGCCAT_MIR183	https://www.gsea-msigdb.org/gsea/msigdb/human/geneset/GTGCCAT_MIR183	170	29	1.35237	0.905117	2.02064	0.0892361	0.188387
GACAGGG_MIR339	https://www.gsea-msigdb.org/gsea/msigdb/human/geneset/GACAGGG_MIR339	66	13	1.61137	0.8774	2.95931	0.0898861	0.189167
GGCKCATGS_UNKNOWN	https://www.gsea-msigdb.org/gsea/msigdb/human/geneset/GGCKCATGS_UNKNOWN	66	13	1.61137	0.8774	2.95931	0.0898861	0.189167
GUCY1B1_TARGET_GENES	https://www.gsea-msigdb.org/gsea/msigdb/human/geneset/GUCY1B1_TARGET_GENES	622	94	1.17315	0.938699	1.46616	0.0909308	0.191017
GATA_Q6	https://www.gsea-msigdb.org/gsea/msigdb/human/geneset/GATA_Q6	157	27	1.36549	0.900458	2.07069	0.0910482	0.191017
ZNF488_TARGET_GENES	https://www.gsea-msigdb.org/gsea/msigdb/human/geneset/ZNF488_TARGET_GENES	30	7	1.9984	0.856747	4.66138	0.0922625	0.193264
AR_01	https://www.gsea-msigdb.org/gsea/msigdb/human/geneset/AR_01	144	25	1.38106	0.895717	2.12939	0.0926595	0.193795
NKX2_8_TARGET_GENES	https://www.gsea-msigdb.org/gsea/msigdb/human/geneset/NKX2_8_TARGET_GENES	36	8	1.87621	0.85431	4.12046	0.0944297	0.197191
HNF6_Q6	https://www.gsea-msigdb.org/gsea/msigdb/human/geneset/HNF6_Q6	205	34	1.30757	0.903081	1.89324	0.0959288	0.200012
AP2_Q6_01	https://www.gsea-msigdb.org/gsea/msigdb/human/geneset/AP2_Q6_01	260	42	1.26737	0.908776	1.76747	0.0978329	0.203265
CREB_Q2	https://www.gsea-msigdb.org/gsea/msigdb/human/geneset/CREB_Q2	260	42	1.26737	0.908776	1.76747	0.0978329	0.203265
CEBPDELTA_Q6	https://www.gsea-msigdb.org/gsea/msigdb/human/geneset/CEBPDELTA_Q6	219	36	1.29378	0.903097	1.85348	0.0979409	0.203265
TCATCTC_MIR143	https://www.gsea-msigdb.org/gsea/msigdb/human/geneset/TCATCTC_MIR143	145	25	1.36948	0.888482	2.11087	0.0985282	0.20417
ZNF711_TARGET_GENES	https://www.gsea-msigdb.org/gsea/msigdb/human/geneset/ZNF711_TARGET_GENES	1629	233	1.10282	0.954427	1.27428	0.0994158	0.205693
CART1_01	https://www.gsea-msigdb.org/gsea/msigdb/human/geneset/CART1_01	199	33	1.30723	0.897896	1.90318	0.0998277	0.206229
CTGYNNCTYTAA_UNKNOWN	https://www.gsea-msigdb.org/gsea/msigdb/human/geneset/CTGYNNCTYTAA_UNKNOWN	80	15	1.51611	0.863604	2.66162	0.101374	0.209102
AP1_01	https://www.gsea-msigdb.org/gsea/msigdb/human/geneset/AP1_01	254	41	1.26613	0.904308	1.77273	0.101717	0.209491
TCOF1_TARGET_GENES	https://www.gsea-msigdb.org/gsea/msigdb/human/geneset/TCOF1_TARGET_GENES	14	4	2.62556	0.822907	8.37707	0.102974	0.211755
ZSCAN23_TARGET_GENES	https://www.gsea-msigdb.org/gsea/msigdb/human/geneset/ZSCAN23_TARGET_GENES	74	14	1.53283	0.855614	2.74606	0.104683	0.214943
ZSCAN21_TARGET_GENES	https://www.gsea-msigdb.org/gsea/msigdb/human/geneset/ZSCAN21_TARGET_GENES	471	72	1.18809	0.921557	1.53171	0.10491	0.215082
YATTNATC_UNKNOWN	https://www.gsea-msigdb.org/gsea/msigdb/human/geneset/YATTNATC_UNKNOWN	324	51	1.22918	0.909181	1.66181	0.105496	0.215954
ZNF512_TARGET_GENES	https://www.gsea-msigdb.org/gsea/msigdb/human/geneset/ZNF512_TARGET_GENES	345	54	1.22109	0.910908	1.63691	0.10595	0.216556
GGCCAGT_MIR193A_MIR193B	https://www.gsea-msigdb.org/gsea/msigdb/human/geneset/GGCCAGT_MIR193A_MIR193B	87	16	1.48056	0.859515	2.55036	0.106147	0.216629
GCAAGAC_MIR431	https://www.gsea-msigdb.org/gsea/msigdb/human/geneset/GCAAGAC_MIR431	43	9	1.7383	0.832887	3.62798	0.106776	0.217584
SPZ1_01	https://www.gsea-msigdb.org/gsea/msigdb/human/geneset/SPZ1_01	214	35	1.28578	0.893159	1.85098	0.107006	0.217724
HEN1_02	https://www.gsea-msigdb.org/gsea/msigdb/human/geneset/HEN1_02	187	31	1.30651	0.886884	1.92468	0.108187	0.219555
BRCA2_TARGET_GENES	https://www.gsea-msigdb.org/gsea/msigdb/human/geneset/BRCA2_TARGET_GENES	1517	217	1.10233	0.949444	1.27984	0.108231	0.219555
ZNF223_TARGET_GENES	https://www.gsea-msigdb.org/gsea/msigdb/human/geneset/ZNF223_TARGET_GENES	297	47	1.23677	0.903421	1.69313	0.108825	0.220429
ZNF350_TARGET_GENES	https://www.gsea-msigdb.org/gsea/msigdb/human/geneset/ZNF350_TARGET_GENES	1350	194	1.10777	0.946525	1.29649	0.109358	0.220862
COUP_01	https://www.gsea-msigdb.org/gsea/msigdb/human/geneset/COUP_01	235	38	1.26855	0.894406	1.7992	0.109367	0.220862
PAX7_TARGET_GENES	https://www.gsea-msigdb.org/gsea/msigdb/human/geneset/PAX7_TARGET_GENES	579	87	1.1646	0.924065	1.46776	0.110595	0.223008
GACTGTT_MIR212_MIR132	https://www.gsea-msigdb.org/gsea/msigdb/human/geneset/GACTGTT_MIR212_MIR132	154	26	1.33514	0.874246	2.03902	0.112812	0.227139
ZNF101_TARGET_GENES	https://www.gsea-msigdb.org/gsea/msigdb/human/geneset/ZNF101_TARGET_GENES	424	65	1.1917	0.912351	1.55659	0.113333	0.227848
CASP8AP2_TARGET_GENES	https://www.gsea-msigdb.org/gsea/msigdb/human/geneset/CASP8AP2_TARGET_GENES	305	48	1.22866	0.900544	1.67632	0.113529	0.227903
EBNA1BP2_TARGET_GENES	https://www.gsea-msigdb.org/gsea/msigdb/human/geneset/EBNA1BP2_TARGET_GENES	326	51	1.22011	0.902626	1.64927	0.113992	0.228492
YTAATTAA_LHX3_01	https://www.gsea-msigdb.org/gsea/msigdb/human/geneset/YTAATTAA_LHX3_01	161	27	1.32445	0.874322	2.00632	0.114482	0.228972
NEUROG3_TARGET_GENES	https://www.gsea-msigdb.org/gsea/msigdb/human/geneset/NEUROG3_TARGET_GENES	20	5	2.18814	0.794664	6.02515	0.114571	0.228972
WCAANNNYCAG_UNKNOWN	https://www.gsea-msigdb.org/gsea/msigdb/human/geneset/WCAANNNYCAG_UNKNOWN	243	39	1.25723	0.890598	1.77479	0.115042	0.229574
ZNF2_TARGET_GENES	https://www.gsea-msigdb.org/gsea/msigdb/human/geneset/ZNF2_TARGET_GENES	1107	160	1.11432	0.938004	1.32377	0.118405	0.235935
POU3F2_01	https://www.gsea-msigdb.org/gsea/msigdb/human/geneset/POU3F2_01	82	15	1.4707	0.839053	2.57785	0.118969	0.236709
CP2_02	https://www.gsea-msigdb.org/gsea/msigdb/human/geneset/CP2_02	237	38	1.25567	0.885572	1.78043	0.119683	0.237568
TGTGTGA_MIR377	https://www.gsea-msigdb.org/gsea/msigdb/human/geneset/TGTGTGA_MIR377	189	31	1.28983	0.875918	1.89935	0.119752	0.237568
CDC73_TARGET_GENES	https://www.gsea-msigdb.org/gsea/msigdb/human/geneset/CDC73_TARGET_GENES	589	88	1.15668	0.919054	1.45574	0.119995	0.237699
MYCMAX_01	https://www.gsea-msigdb.org/gsea/msigdb/human/geneset/MYCMAX_01	244	39	1.25103	0.886325	1.76581	0.120214	0.237784
FOXJ2_01	https://www.gsea-msigdb.org/gsea/msigdb/human/geneset/FOXJ2_01	162	27	1.31457	0.868022	1.99085	0.120883	0.238421
CTCTATG_MIR368	https://www.gsea-msigdb.org/gsea/msigdb/human/geneset/CTCTATG_MIR368	38	8	1.75094	0.801938	3.82299	0.12089	0.238421
MED16_TARGET_GENES	https://www.gsea-msigdb.org/gsea/msigdb/human/geneset/MED16_TARGET_GENES	32	7	1.83834	0.794396	4.25417	0.121268	0.238818
AHR_01	https://www.gsea-msigdb.org/gsea/msigdb/human/geneset/AHR_01	63	12	1.54538	0.823002	2.9018	0.121681	0.238935
YWATTWNNRGCT_UNKNOWN	https://www.gsea-msigdb.org/gsea/msigdb/human/geneset/YWATTWNNRGCT_UNKNOWN	63	12	1.54538	0.823002	2.9018	0.121681	0.238935
MEF2_03	https://www.gsea-msigdb.org/gsea/msigdb/human/geneset/MEF2_03	210	34	1.27009	0.877952	1.83738	0.122527	0.240246
ZNF391_TARGET_GENES	https://www.gsea-msigdb.org/gsea/msigdb/human/geneset/ZNF391_TARGET_GENES	885	129	1.12458	0.929139	1.36113	0.124662	0.244078
BACH2_01	https://www.gsea-msigdb.org/gsea/msigdb/human/geneset/BACH2_01	245	39	1.24489	0.882093	1.75691	0.125531	0.245422
ATGTTTC_MIR494	https://www.gsea-msigdb.org/gsea/msigdb/human/geneset/ATGTTTC_MIR494	156	26	1.31446	0.861175	2.00634	0.126015	0.246011
BRF2_TARGET_GENES	https://www.gsea-msigdb.org/gsea/msigdb/human/geneset/BRF2_TARGET_GENES	15	4	2.38675	0.759477	7.50063	0.126382	0.246371
E2F2_TARGET_GENES	https://www.gsea-msigdb.org/gsea/msigdb/human/geneset/E2F2_TARGET_GENES	1358	194	1.09967	0.93967	1.28691	0.126957	0.247135
AHRARNT_01	https://www.gsea-msigdb.org/gsea/msigdb/human/geneset/AHRARNT_01	136	23	1.33754	0.852805	2.09779	0.127761	0.248343
RNCTGNYNRNCTGNY_UNKNOWN	https://www.gsea-msigdb.org/gsea/msigdb/human/geneset/RNCTGNYNRNCTGNY_UNKNOWN	70	13	1.49797	0.819089	2.73954	0.128051	0.248547
CHOP_01	https://www.gsea-msigdb.org/gsea/msigdb/human/geneset/CHOP_01	218	35	1.25741	0.874015	1.80898	0.129022	0.250074
SP1_01	https://www.gsea-msigdb.org/gsea/msigdb/human/geneset/SP1_01	232	37	1.24753	0.875929	1.77679	0.130139	0.251876
YY1_02	https://www.gsea-msigdb.org/gsea/msigdb/human/geneset/YY1_02	246	39	1.23881	0.8779	1.7481	0.130993	0.253166
TAAWWATAG_RSRFC4_Q2	https://www.gsea-msigdb.org/gsea/msigdb/human/geneset/TAAWWATAG_RSRFC4_Q2	150	25	1.31435	0.853984	2.02291	0.131412	0.253611
PTTG1_TARGET_GENES	https://www.gsea-msigdb.org/gsea/msigdb/human/geneset/PTTG1_TARGET_GENES	64	12	1.51558	0.808062	2.84257	0.132727	0.255488
GTCGATC_MIR3695P	https://www.gsea-msigdb.org/gsea/msigdb/human/geneset/GTCGATC_MIR3695P	5	2	4.37453	0.730627	26.1919	0.133142	0.255488
FOXF1_TARGET_GENES	https://www.gsea-msigdb.org/gsea/msigdb/human/geneset/FOXF1_TARGET_GENES	5	2	4.37453	0.730627	26.1919	0.133142	0.255488
ZNF302_TARGET_GENES	https://www.gsea-msigdb.org/gsea/msigdb/human/geneset/ZNF302_TARGET_GENES	5	2	4.37453	0.730627	26.1919	0.133142	0.255488
ZNF513_TARGET_GENES	https://www.gsea-msigdb.org/gsea/msigdb/human/geneset/ZNF513_TARGET_GENES	715	105	1.1337	0.918182	1.39979	0.133822	0.256428
SNIP1_TARGET_GENES	https://www.gsea-msigdb.org/gsea/msigdb/human/geneset/SNIP1_TARGET_GENES	708	104	1.13402	0.917544	1.40156	0.134462	0.25729
PAX3_01	https://www.gsea-msigdb.org/gsea/msigdb/human/geneset/PAX3_01	21	5	2.05128	0.750892	5.60365	0.134846	0.257659
ZNF626_TARGET_GENES	https://www.gsea-msigdb.org/gsea/msigdb/human/geneset/ZNF626_TARGET_GENES	10	3	2.81257	0.726884	10.8829	0.136055	0.259601
HFH4_01	https://www.gsea-msigdb.org/gsea/msigdb/human/geneset/HFH4_01	178	29	1.27922	0.857724	1.90786	0.136661	0.260389
NCOA6_TARGET_GENES	https://www.gsea-msigdb.org/gsea/msigdb/human/geneset/NCOA6_TARGET_GENES	331	51	1.19801	0.88664	1.61872	0.137141	0.26077
GGTAACC_MIR4095P	https://www.gsea-msigdb.org/gsea/msigdb/human/geneset/GGTAACC_MIR4095P	33	7	1.76754	0.766503	4.07592	0.137326	0.26077
AGTTCTC_MIR146A_MIR146B	https://www.gsea-msigdb.org/gsea/msigdb/human/geneset/AGTTCTC_MIR146A_MIR146B	58	11	1.53695	0.79625	2.96667	0.137441	0.26077
RREB1_01	https://www.gsea-msigdb.org/gsea/msigdb/human/geneset/RREB1_01	192	31	1.2656	0.859964	1.86257	0.138497	0.262405
OCT1_Q5_01	https://www.gsea-msigdb.org/gsea/msigdb/human/geneset/OCT1_Q5_01	220	35	1.24368	0.864745	1.78867	0.14101	0.266791
TCCATTKW_UNKNOWN	https://www.gsea-msigdb.org/gsea/msigdb/human/geneset/TCCATTKW_UNKNOWN	227	36	1.23907	0.865966	1.77292	0.14144	0.26717
ZNF140_TARGET_GENES	https://www.gsea-msigdb.org/gsea/msigdb/human/geneset/ZNF140_TARGET_GENES	631	93	1.13808	0.91002	1.4233	0.141627	0.26717
SP3_Q3	https://www.gsea-msigdb.org/gsea/msigdb/human/geneset/SP3_Q3	234	37	1.23474	0.86719	1.75807	0.141804	0.26717
NKX2_3_TARGET_GENES	https://www.gsea-msigdb.org/gsea/msigdb/human/geneset/NKX2_3_TARGET_GENES	489	73	1.15473	0.897668	1.48539	0.146413	0.27547
BRF1_TARGET_GENES	https://www.gsea-msigdb.org/gsea/msigdb/human/geneset/BRF1_TARGET_GENES	46	9	1.59711	0.770035	3.31252	0.146646	0.275522
ZNF579_TARGET_GENES	https://www.gsea-msigdb.org/gsea/msigdb/human/geneset/ZNF579_TARGET_GENES	734	107	1.12373	0.911967	1.38468	0.149296	0.280111
ZNF213_TARGET_GENES	https://www.gsea-msigdb.org/gsea/msigdb/human/geneset/ZNF213_TARGET_GENES	547	81	1.14396	0.900567	1.45313	0.149623	0.280336
RCGCANGCGY_NRF1_Q6	https://www.gsea-msigdb.org/gsea/msigdb/human/geneset/RCGCANGCGY_NRF1_Q6	937	135	1.10899	0.920181	1.33655	0.149873	0.280414
ZNF282_TARGET_GENES	https://www.gsea-msigdb.org/gsea/msigdb/human/geneset/ZNF282_TARGET_GENES	988	142	1.10595	0.92177	1.32694	0.150249	0.280728
ZNF329_TARGET_GENES	https://www.gsea-msigdb.org/gsea/msigdb/human/geneset/ZNF329_TARGET_GENES	533	79	1.14513	0.89884	1.45891	0.150963	0.281672
STAT5A_04	https://www.gsea-msigdb.org/gsea/msigdb/human/geneset/STAT5A_04	187	30	1.25581	0.848136	1.85944	0.151267	0.28185
TAFAZZIN_TARGET_GENES	https://www.gsea-msigdb.org/gsea/msigdb/human/geneset/TAFAZZIN_TARGET_GENES	412	62	1.16527	0.886949	1.53092	0.152522	0.283796
LCORL_TARGET_GENES	https://www.gsea-msigdb.org/gsea/msigdb/human/geneset/LCORL_TARGET_GENES	398	60	1.16764	0.884802	1.5409	0.153549	0.285314
AMEF2_Q6	https://www.gsea-msigdb.org/gsea/msigdb/human/geneset/AMEF2_Q6	236	37	1.2222	0.858622	1.73973	0.154079	0.285511
AP4_Q6_01	https://www.gsea-msigdb.org/gsea/msigdb/human/geneset/AP4_Q6_01	236	37	1.2222	0.858622	1.73973	0.154079	0.285511
ZNF746_TARGET_GENES	https://www.gsea-msigdb.org/gsea/msigdb/human/geneset/ZNF746_TARGET_GENES	66	12	1.45929	0.77975	2.73105	0.156396	0.289353
LHX3_TARGET_GENES	https://www.gsea-msigdb.org/gsea/msigdb/human/geneset/LHX3_TARGET_GENES	22	5	1.93051	0.711686	5.23669	0.156581	0.289353
ZFP91_TARGET_GENES	https://www.gsea-msigdb.org/gsea/msigdb/human/geneset/ZFP91_TARGET_GENES	1319	187	1.0891	0.928203	1.27789	0.157468	0.290595
ZNF33A_TARGET_GENES	https://www.gsea-msigdb.org/gsea/msigdb/human/geneset/ZNF33A_TARGET_GENES	209	33	1.23231	0.84792	1.79096	0.159703	0.294027
TGANNYRGCA_TCF11MAFG_01	https://www.gsea-msigdb.org/gsea/msigdb/human/geneset/TGANNYRGCA_TCF11MAFG_01	286	44	1.19536	0.864888	1.65212	0.159799	0.294027
BRN2_01	https://www.gsea-msigdb.org/gsea/msigdb/human/geneset/BRN2_01	216	34	1.22783	0.849569	1.77452	0.159986	0.294027
OCT1_06	https://www.gsea-msigdb.org/gsea/msigdb/human/geneset/OCT1_06	223	35	1.22364	0.8512	1.75905	0.1602	0.294027
STAT1_03	https://www.gsea-msigdb.org/gsea/msigdb/human/geneset/STAT1_03	237	37	1.21603	0.854401	1.73071	0.160442	0.294071
GLI4_TARGET_GENES	https://www.gsea-msigdb.org/gsea/msigdb/human/geneset/GLI4_TARGET_GENES	788	114	1.11371	0.909624	1.36358	0.161038	0.294763
AGGAAGC_MIR5163P	https://www.gsea-msigdb.org/gsea/msigdb/human/geneset/AGGAAGC_MIR5163P	120	20	1.31381	0.811597	2.1268	0.163119	0.298167
RLF_TARGET_GENES	https://www.gsea-msigdb.org/gsea/msigdb/human/geneset/RLF_TARGET_GENES	329	50	1.17838	0.869873	1.5963	0.163454	0.298376
XBP1_01	https://www.gsea-msigdb.org/gsea/msigdb/human/geneset/XBP1_01	127	21	1.30146	0.813587	2.08188	0.164971	0.300738
ZNF664_TARGET_GENES	https://www.gsea-msigdb.org/gsea/msigdb/human/geneset/ZNF664_TARGET_GENES	862	124	1.10646	0.911035	1.3438	0.165948	0.302097
YGACNNYACAR_UNKNOWN	https://www.gsea-msigdb.org/gsea/msigdb/human/geneset/YGACNNYACAR_UNKNOWN	80	14	1.39304	0.781495	2.48315	0.166347	0.302097
S8_01	https://www.gsea-msigdb.org/gsea/msigdb/human/geneset/S8_01	203	32	1.22981	0.841408	1.79749	0.166388	0.302097
LEF1_Q6	https://www.gsea-msigdb.org/gsea/msigdb/human/geneset/LEF1_Q6	238	37	1.20991	0.85022	1.72177	0.166954	0.302434
CCTGAGT_MIR510	https://www.gsea-msigdb.org/gsea/msigdb/human/geneset/CCTGAGT_MIR510	41	8	1.59152	0.7344	3.44897	0.167022	0.302434
GAANYNYGACNY_UNKNOWN	https://www.gsea-msigdb.org/gsea/msigdb/human/geneset/GAANYNYGACNY_UNKNOWN	67	12	1.43268	0.766324	2.67848	0.16899	0.305475
RNGTGGGC_UNKNOWN	https://www.gsea-msigdb.org/gsea/msigdb/human/geneset/RNGTGGGC_UNKNOWN	725	105	1.11481	0.903103	1.37614	0.169155	0.305475
NFXL1_TARGET_GENES	https://www.gsea-msigdb.org/gsea/msigdb/human/geneset/NFXL1_TARGET_GENES	409	61	1.15278	0.87572	1.5175	0.172775	0.311596
MYB_Q5_01	https://www.gsea-msigdb.org/gsea/msigdb/human/geneset/MYB_Q5_01	246	38	1.20077	0.847867	1.70055	0.173455	0.312399
AAGCAAT_MIR137	https://www.gsea-msigdb.org/gsea/msigdb/human/geneset/AAGCAAT_MIR137	218	34	1.21436	0.840508	1.7545	0.173789	0.312399
CDP_01	https://www.gsea-msigdb.org/gsea/msigdb/human/geneset/CDP_01	74	13	1.39945	0.768033	2.54998	0.173976	0.312399
MEF2_01	https://www.gsea-msigdb.org/gsea/msigdb/human/geneset/MEF2_01	128	21	1.28923	0.806232	2.06157	0.174147	0.312399
HOXB4_TARGET_GENES	https://www.gsea-msigdb.org/gsea/msigdb/human/geneset/HOXB4_TARGET_GENES	1077	153	1.09071	0.914978	1.30018	0.177623	0.318212
PAX8_TARGET_GENES	https://www.gsea-msigdb.org/gsea/msigdb/human/geneset/PAX8_TARGET_GENES	81	14	1.37218	0.770369	2.44412	0.178129	0.318695
AGTCTAG_MIR151	https://www.gsea-msigdb.org/gsea/msigdb/human/geneset/AGTCTAG_MIR151	23	5	1.82317	0.676367	4.9144	0.179634	0.320537
NKX6_1_TARGET_GENES	https://www.gsea-msigdb.org/gsea/msigdb/human/geneset/NKX6_1_TARGET_GENES	23	5	1.82317	0.676367	4.9144	0.179634	0.320537
RORA1_01	https://www.gsea-msigdb.org/gsea/msigdb/human/geneset/RORA1_01	233	36	1.20095	0.840045	1.71691	0.180638	0.321056
STAT_01	https://www.gsea-msigdb.org/gsea/msigdb/human/geneset/STAT_01	233	36	1.20095	0.840045	1.71691	0.180638	0.321056
STAT_Q6	https://www.gsea-msigdb.org/gsea/msigdb/human/geneset/STAT_Q6	233	36	1.20095	0.840045	1.71691	0.180638	0.321056
CTCAAGA_MIR526B	https://www.gsea-msigdb.org/gsea/msigdb/human/geneset/CTCAAGA_MIR526B	68	12	1.40703	0.753351	2.62789	0.182066	0.323167
CGGTGTG_MIR220	https://www.gsea-msigdb.org/gsea/msigdb/human/geneset/CGGTGTG_MIR220	6	2	3.28073	0.600621	17.9201	0.182755	0.323964
BARX1_TARGET_GENES	https://www.gsea-msigdb.org/gsea/msigdb/human/geneset/BARX1_TARGET_GENES	1174	166	1.08486	0.916183	1.2846	0.183371	0.324629
RGTTAMWNATT_HNF1_01	https://www.gsea-msigdb.org/gsea/msigdb/human/geneset/RGTTAMWNATT_HNF1_01	55	10	1.45898	0.734479	2.89813	0.184513	0.326224
ZNF549_TARGET_GENES	https://www.gsea-msigdb.org/gsea/msigdb/human/geneset/ZNF549_TARGET_GENES	1153	163	1.08452	0.914563	1.28606	0.186533	0.329033
CETS1P54_01	https://www.gsea-msigdb.org/gsea/msigdb/human/geneset/CETS1P54_01	255	39	1.18663	0.841867	1.67259	0.18659	0.329033
AP1_Q4_01	https://www.gsea-msigdb.org/gsea/msigdb/human/geneset/AP1_Q4_01	248	38	1.18921	0.839916	1.68375	0.186997	0.32932
VDR_Q3	https://www.gsea-msigdb.org/gsea/msigdb/human/geneset/VDR_Q3	213	33	1.20467	0.829441	1.74965	0.188414	0.331383
CAGGGTC_MIR504	https://www.gsea-msigdb.org/gsea/msigdb/human/geneset/CAGGGTC_MIR504	82	14	1.35193	0.759556	2.4063	0.190309	0.33428
ACAWNRNSRCGG_UNKNOWN	https://www.gsea-msigdb.org/gsea/msigdb/human/geneset/ACAWNRNSRCGG_UNKNOWN	62	11	1.41611	0.737243	2.72008	0.190657	0.334455
RACTNNRTTTNC_UNKNOWN	https://www.gsea-msigdb.org/gsea/msigdb/human/geneset/RACTNNRTTTNC_UNKNOWN	123	20	1.27535	0.788751	2.06213	0.192112	0.336571
ZNF791_TARGET_GENES	https://www.gsea-msigdb.org/gsea/msigdb/human/geneset/ZNF791_TARGET_GENES	49	9	1.47709	0.715996	3.04723	0.192869	0.337066
CREB_Q4	https://www.gsea-msigdb.org/gsea/msigdb/human/geneset/CREB_Q4	263	40	1.17883	0.840042	1.65425	0.192916	0.337066
PITX1_TARGET_GENES	https://www.gsea-msigdb.org/gsea/msigdb/human/geneset/PITX1_TARGET_GENES	327	49	1.15862	0.853024	1.57371	0.193145	0.337066
PAX6_TARGET_GENES	https://www.gsea-msigdb.org/gsea/msigdb/human/geneset/PAX6_TARGET_GENES	804	115	1.09852	0.898143	1.34359	0.193527	0.337297
TCF11_01	https://www.gsea-msigdb.org/gsea/msigdb/human/geneset/TCF11_01	235	36	1.18876	0.831743	1.69901	0.194905	0.339261
P53_DECAMER_Q2	https://www.gsea-msigdb.org/gsea/msigdb/human/geneset/P53_DECAMER_Q2	228	35	1.19163	0.829535	1.71178	0.195313	0.339293
GCAAGGA_MIR502	https://www.gsea-msigdb.org/gsea/msigdb/human/geneset/GCAAGGA_MIR502	69	12	1.38227	0.74081	2.57917	0.195603	0.339293
CTGAGCC_MIR24	https://www.gsea-msigdb.org/gsea/msigdb/human/geneset/CTGAGCC_MIR24	221	34	1.19469	0.82727	1.72529	0.195678	0.339293
HNF1_C	https://www.gsea-msigdb.org/gsea/msigdb/human/geneset/HNF1_C	193	30	1.2092	0.817597	1.78837	0.196605	0.340026
RSRFC4_Q2	https://www.gsea-msigdb.org/gsea/msigdb/human/geneset/RSRFC4_Q2	193	30	1.2092	0.817597	1.78837	0.196605	0.340026
ZBTB18_TARGET_GENES	https://www.gsea-msigdb.org/gsea/msigdb/human/geneset/ZBTB18_TARGET_GENES	777	111	1.09673	0.893608	1.34602	0.202182	0.349001
GCGNNANTTCC_UNKNOWN	https://www.gsea-msigdb.org/gsea/msigdb/human/geneset/GCGNNANTTCC_UNKNOWN	124	20	1.26302	0.781417	2.04143	0.202312	0.349001
ZNF486_TARGET_GENES	https://www.gsea-msigdb.org/gsea/msigdb/human/geneset/ZNF486_TARGET_GENES	173	27	1.21483	0.80424	1.83503	0.20523	0.353584
TTGGGAG_MIR150	https://www.gsea-msigdb.org/gsea/msigdb/human/geneset/TTGGGAG_MIR150	90	15	1.31327	0.753354	2.28935	0.205523	0.353636
INSM2_TARGET_GENES	https://www.gsea-msigdb.org/gsea/msigdb/human/geneset/INSM2_TARGET_GENES	873	124	1.08956	0.897296	1.32301	0.206356	0.354617
CTACTAG_MIR325	https://www.gsea-msigdb.org/gsea/msigdb/human/geneset/CTACTAG_MIR325	18	4	1.87501	0.616754	5.70025	0.207469	0.355981
ARHGAP35_TARGET_GENES	https://www.gsea-msigdb.org/gsea/msigdb/human/geneset/ARHGAP35_TARGET_GENES	97	16	1.2971	0.757673	2.22057	0.207678	0.355981
FOXG1_TARGET_GENES	https://www.gsea-msigdb.org/gsea/msigdb/human/geneset/FOXG1_TARGET_GENES	553	80	1.11231	0.874791	1.41431	0.208798	0.35743
HNF4_DR1_Q3	https://www.gsea-msigdb.org/gsea/msigdb/human/geneset/HNF4_DR1_Q3	244	37	1.17447	0.825964	1.67003	0.209053	0.35743
HOXC13_TARGET_GENES	https://www.gsea-msigdb.org/gsea/msigdb/human/geneset/HOXC13_TARGET_GENES	111	18	1.27102	0.766138	2.10863	0.210813	0.359983
ATF1_Q6	https://www.gsea-msigdb.org/gsea/msigdb/human/geneset/ATF1_Q6	216	33	1.18474	0.816097	1.71989	0.21162	0.360905
ADA2_TARGET_GENES	https://www.gsea-msigdb.org/gsea/msigdb/human/geneset/ADA2_TARGET_GENES	875	124	1.08654	0.894841	1.3193	0.214242	0.364915
RRCCGTTA_UNKNOWN	https://www.gsea-msigdb.org/gsea/msigdb/human/geneset/RRCCGTTA_UNKNOWN	84	14	1.31317	0.738811	2.33403	0.215797	0.3671
MYOD_Q6_01	https://www.gsea-msigdb.org/gsea/msigdb/human/geneset/MYOD_Q6_01	238	36	1.17092	0.81959	1.67284	0.217368	0.369307
TERT_TARGET_GENES	https://www.gsea-msigdb.org/gsea/msigdb/human/geneset/TERT_TARGET_GENES	91	15	1.29593	0.743854	2.25773	0.217996	0.369908
IGLV5_37_TARGET_GENES	https://www.gsea-msigdb.org/gsea/msigdb/human/geneset/IGLV5_37_TARGET_GENES	526	76	1.1105	0.86811	1.42058	0.21895	0.371059
ZSCAN5B_TARGET_GENES	https://www.gsea-msigdb.org/gsea/msigdb/human/geneset/ZSCAN5B_TARGET_GENES	64	11	1.36253	0.710897	2.61146	0.220299	0.372878
HMEF2_Q6	https://www.gsea-msigdb.org/gsea/msigdb/human/geneset/HMEF2_Q6	126	20	1.23906	0.76715	2.00125	0.223464	0.377761
NME2_TARGET_GENES	https://www.gsea-msigdb.org/gsea/msigdb/human/geneset/NME2_TARGET_GENES	51	9	1.40661	0.683991	2.89265	0.22673	0.382027
ZNF175_TARGET_GENES	https://www.gsea-msigdb.org/gsea/msigdb/human/geneset/ZNF175_TARGET_GENES	717	102	1.09089	0.881388	1.3502	0.22676	0.382027
LXR_Q3	https://www.gsea-msigdb.org/gsea/msigdb/human/geneset/LXR_Q3	78	13	1.31306	0.722956	2.38483	0.226837	0.382027
ZNF41_TARGET_GENES	https://www.gsea-msigdb.org/gsea/msigdb/human/geneset/ZNF41_TARGET_GENES	204	31	1.17707	0.801528	1.72857	0.229507	0.385561
AP4_Q6	https://www.gsea-msigdb.org/gsea/msigdb/human/geneset/AP4_Q6	204	31	1.17707	0.801528	1.72857	0.229507	0.385561
EGR2_01	https://www.gsea-msigdb.org/gsea/msigdb/human/geneset/EGR2_01	190	29	1.18313	0.795209	1.76029	0.231025	0.387147
OCT1_02	https://www.gsea-msigdb.org/gsea/msigdb/human/geneset/OCT1_02	190	29	1.18313	0.795209	1.76029	0.231025	0.387147
ATGGYGGA_UNKNOWN	https://www.gsea-msigdb.org/gsea/msigdb/human/geneset/ATGGYGGA_UNKNOWN	99	16	1.26571	0.740125	2.16453	0.232092	0.388452
ATGAAGG_MIR205	https://www.gsea-msigdb.org/gsea/msigdb/human/geneset/ATGAAGG_MIR205	155	24	1.20319	0.777274	1.86251	0.233837	0.389925
ALKBH3_TARGET_GENES	https://www.gsea-msigdb.org/gsea/msigdb/human/geneset/ALKBH3_TARGET_GENES	420	61	1.11681	0.848913	1.46924	0.234073	0.389925
AAAGGAT_MIR501	https://www.gsea-msigdb.org/gsea/msigdb/human/geneset/AAAGGAT_MIR501	120	19	1.23527	0.755491	2.01975	0.234164	0.389925
ZNF136_TARGET_GENES	https://www.gsea-msigdb.org/gsea/msigdb/human/geneset/ZNF136_TARGET_GENES	7	2	2.62444	0.508929	13.5337	0.234417	0.389925
ZNF514_TARGET_GENES	https://www.gsea-msigdb.org/gsea/msigdb/human/geneset/ZNF514_TARGET_GENES	7	2	2.62444	0.508929	13.5337	0.234417	0.389925
MZF1_01	https://www.gsea-msigdb.org/gsea/msigdb/human/geneset/MZF1_01	219	33	1.16544	0.803172	1.69111	0.236162	0.392343
SYNCRIP_TARGET_GENES	https://www.gsea-msigdb.org/gsea/msigdb/human/geneset/SYNCRIP_TARGET_GENES	19	4	1.74991	0.580379	5.27621	0.237226	0.393625
SYATTGTG_UNKNOWN	https://www.gsea-msigdb.org/gsea/msigdb/human/geneset/SYATTGTG_UNKNOWN	205	31	1.17024	0.797012	1.71826	0.238151	0.394191
TEF1_Q6	https://www.gsea-msigdb.org/gsea/msigdb/human/geneset/TEF1_Q6	205	31	1.17024	0.797012	1.71826	0.238151	0.394191
E2F5_TARGET_GENES	https://www.gsea-msigdb.org/gsea/msigdb/human/geneset/E2F5_TARGET_GENES	1139	159	1.06774	0.898759	1.26849	0.240122	0.396966
TGASTMAGC_NFE2_01	https://www.gsea-msigdb.org/gsea/msigdb/human/geneset/TGASTMAGC_NFE2_01	184	28	1.17885	0.786917	1.76599	0.2409	0.3975
NRF2_Q4	https://www.gsea-msigdb.org/gsea/msigdb/human/geneset/NRF2_Q4	241	36	1.1536	0.807783	1.64746	0.241034	0.3975
EVI1_01	https://www.gsea-msigdb.org/gsea/msigdb/human/geneset/EVI1_01	13	3	1.96849	0.541426	7.15696	0.242042	0.398674
PRDM5_TARGET_GENES	https://www.gsea-msigdb.org/gsea/msigdb/human/geneset/PRDM5_TARGET_GENES	86	14	1.27656	0.719167	2.26595	0.242666	0.398804
LMNB2_TARGET_GENES	https://www.gsea-msigdb.org/gsea/msigdb/human/geneset/LMNB2_TARGET_GENES	32	6	1.51452	0.622842	3.68274	0.242712	0.398804
CAGTCAC_MIR134	https://www.gsea-msigdb.org/gsea/msigdb/human/geneset/CAGTCAC_MIR134	52	9	1.37382	0.669036	2.82107	0.244439	0.401154
IGF1R_TARGET_GENES	https://www.gsea-msigdb.org/gsea/msigdb/human/geneset/IGF1R_TARGET_GENES	2	1	6.56023	0.410202	104.916	0.247109	0.404061
TFAM_TARGET_GENES	https://www.gsea-msigdb.org/gsea/msigdb/human/geneset/TFAM_TARGET_GENES	2	1	6.56023	0.410202	104.916	0.247109	0.404061
ZNF211_TARGET_GENES	https://www.gsea-msigdb.org/gsea/msigdb/human/geneset/ZNF211_TARGET_GENES	2	1	6.56023	0.410202	104.916	0.247109	0.404061
ZNF582_TARGET_GENES	https://www.gsea-msigdb.org/gsea/msigdb/human/geneset/ZNF582_TARGET_GENES	59	10	1.3396	0.677825	2.64746	0.2486	0.405835
ZBTB12_TARGET_GENES	https://www.gsea-msigdb.org/gsea/msigdb/human/geneset/ZBTB12_TARGET_GENES	1193	166	1.06368	0.89848	1.25925	0.248796	0.405835
TFIII_Q6	https://www.gsea-msigdb.org/gsea/msigdb/human/geneset/TFIII_Q6	192	29	1.16849	0.785658	1.73787	0.24917	0.405954
UBE2I_TARGET_GENES	https://www.gsea-msigdb.org/gsea/msigdb/human/geneset/UBE2I_TARGET_GENES	80	13	1.27373	0.70234	2.30997	0.255475	0.415725
OLF1_01	https://www.gsea-msigdb.org/gsea/msigdb/human/geneset/OLF1_01	250	37	1.14103	0.80304	1.62126	0.255937	0.415975
CREB3_TARGET_GENES	https://www.gsea-msigdb.org/gsea/msigdb/human/geneset/CREB3_TARGET_GENES	446	64	1.10099	0.842461	1.43885	0.259746	0.421658
TEL2_Q6	https://www.gsea-msigdb.org/gsea/msigdb/human/geneset/TEL2_Q6	229	34	1.14519	0.793907	1.65191	0.26043	0.422259
GTAAGAT_MIR200A	https://www.gsea-msigdb.org/gsea/msigdb/human/geneset/GTAAGAT_MIR200A	53	9	1.34253	0.654721	2.75292	0.262602	0.42527
HOXA10_TARGET_GENES	https://www.gsea-msigdb.org/gsea/msigdb/human/geneset/HOXA10_TARGET_GENES	251	37	1.13563	0.799341	1.61341	0.264167	0.426747
ZIC1_01	https://www.gsea-msigdb.org/gsea/msigdb/human/geneset/ZIC1_01	251	37	1.13563	0.799341	1.61341	0.264167	0.426747
CTAWWWATA_RSRFC4_Q2	https://www.gsea-msigdb.org/gsea/msigdb/human/geneset/CTAWWWATA_RSRFC4_Q2	316	46	1.11922	0.816724	1.53376	0.264463	0.426747
TCTGGAC_MIR198	https://www.gsea-msigdb.org/gsea/msigdb/human/geneset/TCTGGAC_MIR198	81	13	1.25493	0.692466	2.27427	0.270262	0.435363
CCANNAGRKGGC_UNKNOWN	https://www.gsea-msigdb.org/gsea/msigdb/human/geneset/CCANNAGRKGGC_UNKNOWN	109	17	1.2131	0.72201	2.03823	0.270448	0.435363
CREB_Q2_01	https://www.gsea-msigdb.org/gsea/msigdb/human/geneset/CREB_Q2_01	216	32	1.14214	0.783066	1.66585	0.272439	0.438046
SIX4_TARGET_GENES	https://www.gsea-msigdb.org/gsea/msigdb/human/geneset/SIX4_TARGET_GENES	40	7	1.3921	0.615253	3.14983	0.273273	0.438341
HOX13_01	https://www.gsea-msigdb.org/gsea/msigdb/human/geneset/HOX13_01	40	7	1.3921	0.615253	3.14983	0.273273	0.438341
RORA_TARGET_GENES	https://www.gsea-msigdb.org/gsea/msigdb/human/geneset/RORA_TARGET_GENES	245	36	1.13128	0.792555	1.61477	0.274289	0.43945
GGGATGC_MIR3245P	https://www.gsea-msigdb.org/gsea/msigdb/human/geneset/GGGATGC_MIR3245P	47	8	1.34625	0.628511	2.88361	0.278014	0.444361
IRX3_TARGET_GENES	https://www.gsea-msigdb.org/gsea/msigdb/human/geneset/IRX3_TARGET_GENES	47	8	1.34625	0.628511	2.88361	0.278014	0.444361
NFE2_01	https://www.gsea-msigdb.org/gsea/msigdb/human/geneset/NFE2_01	260	38	1.12421	0.795144	1.58946	0.279038	0.445376
CACCAGC_MIR138	https://www.gsea-msigdb.org/gsea/msigdb/human/geneset/CACCAGC_MIR138	224	33	1.13463	0.782509	1.64521	0.279728	0.445376
ZNF354C_TARGET_GENES	https://www.gsea-msigdb.org/gsea/msigdb/human/geneset/ZNF354C_TARGET_GENES	14	3	1.78945	0.498919	6.41811	0.279969	0.445376
AHRARNT_02	https://www.gsea-msigdb.org/gsea/msigdb/human/geneset/AHRARNT_02	14	3	1.78945	0.498919	6.41811	0.279969	0.445376
AP2_Q6	https://www.gsea-msigdb.org/gsea/msigdb/human/geneset/AP2_Q6	253	37	1.125	0.792044	1.59792	0.280949	0.446341
TTTTGAG_MIR373	https://www.gsea-msigdb.org/gsea/msigdb/human/geneset/TTTTGAG_MIR373	217	32	1.1359	0.778909	1.65651	0.281569	0.446341
IRX2_TARGET_GENES	https://www.gsea-msigdb.org/gsea/msigdb/human/geneset/IRX2_TARGET_GENES	217	32	1.1359	0.778909	1.65651	0.281569	0.446341
METTL14_TARGET_GENES	https://www.gsea-msigdb.org/gsea/msigdb/human/geneset/METTL14_TARGET_GENES	117	18	1.19362	0.721265	1.97531	0.282438	0.447194
ZNF320_TARGET_GENES	https://www.gsea-msigdb.org/gsea/msigdb/human/geneset/ZNF320_TARGET_GENES	1395	192	1.05	0.896946	1.22917	0.28362	0.448538
ZA_UNIPROT_Q9UM89_UNREVIEWED_GENES_TARGET_GENES	https://www.gsea-msigdb.org/gsea/msigdb/human/geneset/ZA_UNIPROT_Q9UM89_UNREVIEWED_GENES_TARGET_GENES	68	11	1.26665	0.663468	2.41819	0.284458	0.448607
PAX6_01	https://www.gsea-msigdb.org/gsea/msigdb/human/geneset/PAX6_01	96	15	1.21561	0.699723	2.11185	0.284783	0.448607
AAGGGAT_MIR188	https://www.gsea-msigdb.org/gsea/msigdb/human/geneset/AAGGGAT_MIR188	75	12	1.25023	0.673517	2.32078	0.285116	0.448607
PCGF6_TARGET_GENES	https://www.gsea-msigdb.org/gsea/msigdb/human/geneset/PCGF6_TARGET_GENES	75	12	1.25023	0.673517	2.32078	0.285116	0.448607
MCM2_TARGET_GENES	https://www.gsea-msigdb.org/gsea/msigdb/human/geneset/MCM2_TARGET_GENES	82	13	1.23668	0.682865	2.23965	0.285326	0.448607
ZNF837_TARGET_GENES	https://www.gsea-msigdb.org/gsea/msigdb/human/geneset/ZNF837_TARGET_GENES	8	2	2.18692	0.441176	10.8406	0.286719	0.449882
GATA1_01	https://www.gsea-msigdb.org/gsea/msigdb/human/geneset/GATA1_01	232	34	1.12766	0.782073	1.62596	0.286804	0.449882
ACCTGTTG_UNKNOWN	https://www.gsea-msigdb.org/gsea/msigdb/human/geneset/ACCTGTTG_UNKNOWN	153	23	1.16159	0.744311	1.81281	0.287454	0.450378
H1_6_TARGET_GENES	https://www.gsea-msigdb.org/gsea/msigdb/human/geneset/H1_6_TARGET_GENES	458	65	1.08664	0.83336	1.41689	0.289241	0.452519
ATF_01	https://www.gsea-msigdb.org/gsea/msigdb/human/geneset/ATF_01	254	37	1.11976	0.788444	1.59029	0.289491	0.452519
PPARA_01	https://www.gsea-msigdb.org/gsea/msigdb/human/geneset/PPARA_01	34	6	1.40619	0.581749	3.39901	0.290082	0.452918
ATF6_01	https://www.gsea-msigdb.org/gsea/msigdb/human/geneset/ATF6_01	118	18	1.18162	0.71429	1.9547	0.295133	0.46027
EGR1_01	https://www.gsea-msigdb.org/gsea/msigdb/human/geneset/EGR1_01	262	38	1.11406	0.788137	1.57475	0.295932	0.460984
TGACCTY_ERR1_Q2	https://www.gsea-msigdb.org/gsea/msigdb/human/geneset/TGACCTY_ERR1_Q2	983	136	1.05564	0.877001	1.27066	0.297328	0.462625
ZNF354A_TARGET_GENES	https://www.gsea-msigdb.org/gsea/msigdb/human/geneset/ZNF354A_TARGET_GENES	21	4	1.54388	0.519127	4.59149	0.299193	0.464991
GREB1_TARGET_GENES	https://www.gsea-msigdb.org/gsea/msigdb/human/geneset/GREB1_TARGET_GENES	769	107	1.06231	0.86279	1.30798	0.29998	0.465132
PAX4_01	https://www.gsea-msigdb.org/gsea/msigdb/human/geneset/PAX4_01	248	36	1.1151	0.781502	1.59109	0.300359	0.465132
CTCTGGA_MIR520A_MIR525	https://www.gsea-msigdb.org/gsea/msigdb/human/geneset/CTCTGGA_MIR520A_MIR525	147	22	1.15544	0.733183	1.82087	0.30051	0.465132
PIAS4_TARGET_GENES	https://www.gsea-msigdb.org/gsea/msigdb/human/geneset/PIAS4_TARGET_GENES	62	10	1.26211	0.640749	2.48605	0.301008	0.465132
ZNF157_TARGET_GENES	https://www.gsea-msigdb.org/gsea/msigdb/human/geneset/ZNF157_TARGET_GENES	62	10	1.26211	0.640749	2.48605	0.301008	0.465132
YGCGYRCGC_UNKNOWN	https://www.gsea-msigdb.org/gsea/msigdb/human/geneset/YGCGYRCGC_UNKNOWN	321	46	1.09858	0.801992	1.50485	0.302406	0.466024
GACAATC_MIR219	https://www.gsea-msigdb.org/gsea/msigdb/human/geneset/GACAATC_MIR219	140	21	1.15849	0.727285	1.84536	0.302413	0.466024
ER_Q6_02	https://www.gsea-msigdb.org/gsea/msigdb/human/geneset/ER_Q6_02	241	35	1.11566	0.778004	1.59987	0.302622	0.466024
ZNF85_TARGET_GENES	https://www.gsea-msigdb.org/gsea/msigdb/human/geneset/ZNF85_TARGET_GENES	292	42	1.10328	0.793815	1.5334	0.303633	0.467048
ZNF407_TARGET_GENES	https://www.gsea-msigdb.org/gsea/msigdb/human/geneset/ZNF407_TARGET_GENES	1833	250	1.03909	0.903828	1.19459	0.305592	0.469526
KLF7_TARGET_GENES	https://www.gsea-msigdb.org/gsea/msigdb/human/geneset/KLF7_TARGET_GENES	874	121	1.05619	0.868168	1.28493	0.307021	0.471185
ZNF502_TARGET_GENES	https://www.gsea-msigdb.org/gsea/msigdb/human/geneset/ZNF502_TARGET_GENES	28	5	1.42645	0.541872	3.75507	0.309049	0.473366
CREBP1_Q2	https://www.gsea-msigdb.org/gsea/msigdb/human/geneset/CREBP1_Q2	249	36	1.1098	0.777885	1.58335	0.309239	0.473366
ZNF30_TARGET_GENES	https://www.gsea-msigdb.org/gsea/msigdb/human/geneset/ZNF30_TARGET_GENES	1387	190	1.04386	0.89106	1.22285	0.309495	0.473366
MYAATNNNNNNNGGC_UNKNOWN	https://www.gsea-msigdb.org/gsea/msigdb/human/geneset/MYAATNNNNNNNGGC_UNKNOWN	105	16	1.18001	0.692027	2.0121	0.311533	0.475597
HEB_Q6	https://www.gsea-msigdb.org/gsea/msigdb/human/geneset/HEB_Q6	242	35	1.11022	0.774301	1.59186	0.311659	0.475597
BACH1_01	https://www.gsea-msigdb.org/gsea/msigdb/human/geneset/BACH1_01	235	34	1.11066	0.770584	1.60081	0.314119	0.47881
GAGACTG_MIR452	https://www.gsea-msigdb.org/gsea/msigdb/human/geneset/GAGACTG_MIR452	91	14	1.19335	0.67433	2.11185	0.314751	0.479231
FOXO4_TARGET_GENES	https://www.gsea-msigdb.org/gsea/msigdb/human/geneset/FOXO4_TARGET_GENES	352	50	1.08731	0.804037	1.47038	0.315933	0.480071
PAX3_B	https://www.gsea-msigdb.org/gsea/msigdb/human/geneset/PAX3_B	84	13	1.20172	0.664437	2.17346	0.316173	0.480071
NKX22_01	https://www.gsea-msigdb.org/gsea/msigdb/human/geneset/NKX22_01	170	25	1.13187	0.739064	1.73346	0.31637	0.480071
ZNF133_TARGET_GENES	https://www.gsea-msigdb.org/gsea/msigdb/human/geneset/ZNF133_TARGET_GENES	199	29	1.11996	0.753953	1.66366	0.316958	0.480424
TCTAGAG_MIR517	https://www.gsea-msigdb.org/gsea/msigdb/human/geneset/TCTAGAG_MIR517	42	7	1.31241	0.582408	2.95743	0.317384	0.480529
WIZ_TARGET_GENES	https://www.gsea-msigdb.org/gsea/msigdb/human/geneset/WIZ_TARGET_GENES	15	3	1.64024	0.462582	5.81602	0.318366	0.480698
CCAGGTT_MIR490	https://www.gsea-msigdb.org/gsea/msigdb/human/geneset/CCAGGTT_MIR490	63	10	1.23824	0.629273	2.43651	0.319076	0.480698
CDH4_TARGET_GENES	https://www.gsea-msigdb.org/gsea/msigdb/human/geneset/CDH4_TARGET_GENES	63	10	1.23824	0.629273	2.43651	0.319076	0.480698
ZNF622_TARGET_GENES	https://www.gsea-msigdb.org/gsea/msigdb/human/geneset/ZNF622_TARGET_GENES	63	10	1.23824	0.629273	2.43651	0.319076	0.480698
CCATCCA_MIR432	https://www.gsea-msigdb.org/gsea/msigdb/human/geneset/CCATCCA_MIR432	56	9	1.25664	0.615223	2.56679	0.319277	0.480698
ZIC2_01	https://www.gsea-msigdb.org/gsea/msigdb/human/geneset/ZIC2_01	237	34	1.0996	0.763108	1.58446	0.33278	0.500469
TGGTGCT_MIR29A_MIR29B_MIR29C	https://www.gsea-msigdb.org/gsea/msigdb/human/geneset/TGGTGCT_MIR29A_MIR29B_MIR29C	509	71	1.06468	0.826003	1.37232	0.333403	0.500847
MSX1_01	https://www.gsea-msigdb.org/gsea/msigdb/human/geneset/MSX1_01	150	22	1.12818	0.716454	1.77651	0.335646	0.503656
FOXC1_TARGET_GENES	https://www.gsea-msigdb.org/gsea/msigdb/human/geneset/FOXC1_TARGET_GENES	64	10	1.21524	0.618201	2.38889	0.337369	0.505117
YRCCAKNNGNCGC_UNKNOWN	https://www.gsea-msigdb.org/gsea/msigdb/human/geneset/YRCCAKNNGNCGC_UNKNOWN	64	10	1.21524	0.618201	2.38889	0.337369	0.505117
CGCAAAA_MIR450	https://www.gsea-msigdb.org/gsea/msigdb/human/geneset/CGCAAAA_MIR450	9	2	1.87441	0.389191	9.02746	0.338586	0.505704
MAP2K1_TARGET_GENES	https://www.gsea-msigdb.org/gsea/msigdb/human/geneset/MAP2K1_TARGET_GENES	9	2	1.87441	0.389191	9.02746	0.338586	0.505704
PRDM12_TARGET_GENES	https://www.gsea-msigdb.org/gsea/msigdb/human/geneset/PRDM12_TARGET_GENES	107	16	1.15396	0.677349	1.96592	0.339588	0.505704
ATCMNTCCGY_UNKNOWN	https://www.gsea-msigdb.org/gsea/msigdb/human/geneset/ATCMNTCCGY_UNKNOWN	50	8	1.24989	0.586235	2.66484	0.339635	0.505704
PAX2_01	https://www.gsea-msigdb.org/gsea/msigdb/human/geneset/PAX2_01	50	8	1.24989	0.586235	2.66484	0.339635	0.505704
ATGTAGC_MIR221_MIR222	https://www.gsea-msigdb.org/gsea/msigdb/human/geneset/ATGTAGC_MIR221_MIR222	136	20	1.13165	0.702943	1.82181	0.341456	0.50745
ZBTB5_TARGET_GENES	https://www.gsea-msigdb.org/gsea/msigdb/human/geneset/ZBTB5_TARGET_GENES	466	65	1.06451	0.816687	1.38752	0.342032	0.50745
P53_02	https://www.gsea-msigdb.org/gsea/msigdb/human/geneset/P53_02	238	34	1.09415	0.759423	1.57641	0.342229	0.50745
ATAGGAA_MIR202	https://www.gsea-msigdb.org/gsea/msigdb/human/geneset/ATAGGAA_MIR202	100	15	1.15816	0.668006	2.00798	0.342312	0.50745
COIL_TARGET_GENES	https://www.gsea-msigdb.org/gsea/msigdb/human/geneset/COIL_TARGET_GENES	3	1	3.27995	0.297307	36.1849	0.346729	0.51287
RBMX_TARGET_GENES	https://www.gsea-msigdb.org/gsea/msigdb/human/geneset/RBMX_TARGET_GENES	3	1	3.27995	0.297307	36.1849	0.346729	0.51287
AAGCACA_MIR218	https://www.gsea-msigdb.org/gsea/msigdb/human/geneset/AAGCACA_MIR218	393	55	1.06847	0.801361	1.42462	0.347768	0.513316
GTTNYYNNGGTNA_UNKNOWN	https://www.gsea-msigdb.org/gsea/msigdb/human/geneset/GTTNYYNNGGTNA_UNKNOWN	86	13	1.16867	0.646975	2.11105	0.347792	0.513316
CDC5L_TARGET_GENES	https://www.gsea-msigdb.org/gsea/msigdb/human/geneset/CDC5L_TARGET_GENES	268	38	1.08465	0.767831	1.5322	0.348618	0.513973
WCTCNATGGY_UNKNOWN	https://www.gsea-msigdb.org/gsea/msigdb/human/geneset/WCTCNATGGY_UNKNOWN	79	12	1.17535	0.635045	2.17534	0.350521	0.515814
AAGWWRNYGGC_UNKNOWN	https://www.gsea-msigdb.org/gsea/msigdb/human/geneset/AAGWWRNYGGC_UNKNOWN	115	17	1.13847	0.679267	1.90812	0.350631	0.515814
GLI1_TARGET_GENES	https://www.gsea-msigdb.org/gsea/msigdb/human/geneset/GLI1_TARGET_GENES	460	64	1.06127	0.812611	1.38603	0.351536	0.516582
ZBTB1_TARGET_GENES	https://www.gsea-msigdb.org/gsea/msigdb/human/geneset/ZBTB1_TARGET_GENES	108	16	1.14135	0.67024	1.94361	0.353822	0.518998
TGCACTG_MIR148A_MIR152_MIR148B	https://www.gsea-msigdb.org/gsea/msigdb/human/geneset/TGCACTG_MIR148A_MIR152_MIR148B	298	42	1.07708	0.775389	1.49616	0.35395	0.518998
CREB_Q4_01	https://www.gsea-msigdb.org/gsea/msigdb/human/geneset/CREB_Q4_01	210	30	1.09402	0.741832	1.61341	0.354725	0.519169
PGM3_TARGET_GENES	https://www.gsea-msigdb.org/gsea/msigdb/human/geneset/PGM3_TARGET_GENES	254	36	1.08406	0.760286	1.54572	0.354836	0.519169
E12_Q6	https://www.gsea-msigdb.org/gsea/msigdb/human/geneset/E12_Q6	247	35	1.08375	0.7563	1.55296	0.358048	0.523164
AGTCAGC_MIR345	https://www.gsea-msigdb.org/gsea/msigdb/human/geneset/AGTCAGC_MIR345	58	9	1.20522	0.591432	2.45601	0.358342	0.523164
ZNF322_TARGET_GENES	https://www.gsea-msigdb.org/gsea/msigdb/human/geneset/ZNF322_TARGET_GENES	840	115	1.04194	0.852469	1.27352	0.359581	0.524406
HOXA1_TARGET_GENES	https://www.gsea-msigdb.org/gsea/msigdb/human/geneset/HOXA1_TARGET_GENES	1131	154	1.03564	0.869743	1.23317	0.360627	0.524656
SRPK2_TARGET_GENES	https://www.gsea-msigdb.org/gsea/msigdb/human/geneset/SRPK2_TARGET_GENES	51	8	1.22076	0.573377	2.59908	0.360641	0.524656
CCTNTMAGA_UNKNOWN	https://www.gsea-msigdb.org/gsea/msigdb/human/geneset/CCTNTMAGA_UNKNOWN	123	18	1.12506	0.681337	1.85774	0.360919	0.524656
DROSHA_TARGET_GENES	https://www.gsea-msigdb.org/gsea/msigdb/human/geneset/DROSHA_TARGET_GENES	44	7	1.24134	0.552889	2.78706	0.362599	0.52653
HJURP_TARGET_GENES	https://www.gsea-msigdb.org/gsea/msigdb/human/geneset/HJURP_TARGET_GENES	37	6	1.26991	0.529352	3.04649	0.363979	0.527657
ARNT_01	https://www.gsea-msigdb.org/gsea/msigdb/human/geneset/ARNT_01	255	36	1.07906	0.75686	1.53841	0.364158	0.527657
ATF6_TARGET_GENES	https://www.gsea-msigdb.org/gsea/msigdb/human/geneset/ATF6_TARGET_GENES	998	136	1.03642	0.861217	1.24726	0.366822	0.530947
SNAPC4_TARGET_GENES	https://www.gsea-msigdb.org/gsea/msigdb/human/geneset/SNAPC4_TARGET_GENES	80	12	1.158	0.626102	2.14177	0.367293	0.53106
NFY_C	https://www.gsea-msigdb.org/gsea/msigdb/human/geneset/NFY_C	226	32	1.08269	0.743371	1.5769	0.368142	0.531094
HOXA7_TARGET_GENES	https://www.gsea-msigdb.org/gsea/msigdb/human/geneset/HOXA7_TARGET_GENES	109	16	1.12902	0.663278	1.9218	0.368166	0.531094
FOXR2_TARGET_GENES	https://www.gsea-msigdb.org/gsea/msigdb/human/geneset/FOXR2_TARGET_GENES	204	29	1.08768	0.732817	1.61438	0.368498	0.531094
ZFP3_TARGET_GENES	https://www.gsea-msigdb.org/gsea/msigdb/human/geneset/ZFP3_TARGET_GENES	315	44	1.06581	0.773187	1.46918	0.373158	0.537236
CTGRYYYNATT_UNKNOWN	https://www.gsea-msigdb.org/gsea/msigdb/human/geneset/CTGRYYYNATT_UNKNOWN	66	10	1.17172	0.597183	2.299	0.374443	0.538512
RORA2_01	https://www.gsea-msigdb.org/gsea/msigdb/human/geneset/RORA2_01	146	21	1.10254	0.693313	1.7533	0.375605	0.539607
MYOD_01	https://www.gsea-msigdb.org/gsea/msigdb/human/geneset/MYOD_01	249	35	1.0735	0.749329	1.53792	0.377061	0.541122
GTCAGGA_MIR378	https://www.gsea-msigdb.org/gsea/msigdb/human/geneset/GTCAGGA_MIR378	59	9	1.18106	0.580212	2.40411	0.378096	0.541456
ZFP36L1_TARGET_GENES	https://www.gsea-msigdb.org/gsea/msigdb/human/geneset/ZFP36L1_TARGET_GENES	59	9	1.18106	0.580212	2.40411	0.378096	0.541456
ZNF184_TARGET_GENES	https://www.gsea-msigdb.org/gsea/msigdb/human/geneset/ZNF184_TARGET_GENES	1278	173	1.02846	0.871851	1.21321	0.382517	0.547118
EPC1_TARGET_GENES	https://www.gsea-msigdb.org/gsea/msigdb/human/geneset/EPC1_TARGET_GENES	368	51	1.0561	0.783709	1.42318	0.382861	0.547118
CSHL1_TARGET_GENES	https://www.gsea-msigdb.org/gsea/msigdb/human/geneset/CSHL1_TARGET_GENES	213	30	1.07592	0.729884	1.586	0.385671	0.55055
ZNF592_TARGET_GENES	https://www.gsea-msigdb.org/gsea/msigdb/human/geneset/ZNF592_TARGET_GENES	1721	232	1.02373	0.886291	1.18249	0.386336	0.550917
CARM1_TARGET_GENES	https://www.gsea-msigdb.org/gsea/msigdb/human/geneset/CARM1_TARGET_GENES	10	2	1.64002	0.348089	7.72695	0.389219	0.554441
CDP_02	https://www.gsea-msigdb.org/gsea/msigdb/human/geneset/CDP_02	96	14	1.12029	0.63474	1.97727	0.391439	0.557016
CREB_01	https://www.gsea-msigdb.org/gsea/msigdb/human/geneset/CREB_01	258	36	1.06431	0.746763	1.51687	0.392428	0.557834
DACH1_TARGET_GENES	https://www.gsea-msigdb.org/gsea/msigdb/human/geneset/DACH1_TARGET_GENES	854	116	1.03212	0.845243	1.26032	0.393739	0.55911
LMO2COM_01	https://www.gsea-msigdb.org/gsea/msigdb/human/geneset/LMO2COM_01	236	33	1.06689	0.736968	1.5445	0.394288	0.5593
TFCP2_TARGET_GENES	https://www.gsea-msigdb.org/gsea/msigdb/human/geneset/TFCP2_TARGET_GENES	89	13	1.12236	0.622433	2.02383	0.396159	0.561363
ARNT2_TARGET_GENES	https://www.gsea-msigdb.org/gsea/msigdb/human/geneset/ARNT2_TARGET_GENES	638	87	1.03662	0.824004	1.30409	0.397202	0.562251
PAX5_01	https://www.gsea-msigdb.org/gsea/msigdb/human/geneset/PAX5_01	148	21	1.08506	0.682679	1.72461	0.400692	0.566597
USF_02	https://www.gsea-msigdb.org/gsea/msigdb/human/geneset/USF_02	259	36	1.05948	0.743457	1.50983	0.401934	0.567196
ZNF555_TARGET_GENES	https://www.gsea-msigdb.org/gsea/msigdb/human/geneset/ZNF555_TARGET_GENES	104	15	1.10588	0.639029	1.91379	0.401956	0.567196
CAVIN1_TARGET_GENES	https://www.gsea-msigdb.org/gsea/msigdb/human/geneset/CAVIN1_TARGET_GENES	75	11	1.12769	0.594076	2.14062	0.406336	0.572457
CCTGTGA_MIR513	https://www.gsea-msigdb.org/gsea/msigdb/human/geneset/CCTGTGA_MIR513	119	17	1.0936	0.653466	1.83018	0.406534	0.572457
TAGGTCA_MIR192_MIR215	https://www.gsea-msigdb.org/gsea/msigdb/human/geneset/TAGGTCA_MIR192_MIR215	46	7	1.17756	0.526213	2.63515	0.408249	0.574273
MYOGENIN_Q6	https://www.gsea-msigdb.org/gsea/msigdb/human/geneset/MYOGENIN_Q6	245	34	1.05746	0.734587	1.52225	0.410017	0.575559
NGFIC_01	https://www.gsea-msigdb.org/gsea/msigdb/human/geneset/NGFIC_01	245	34	1.05746	0.734587	1.52225	0.410017	0.575559
GGGYGTGNY_UNKNOWN	https://www.gsea-msigdb.org/gsea/msigdb/human/geneset/GGGYGTGNY_UNKNOWN	648	88	1.03154	0.821072	1.29597	0.412598	0.578581
GGGCATT_MIR365	https://www.gsea-msigdb.org/gsea/msigdb/human/geneset/GGGCATT_MIR365	105	15	1.09354	0.632172	1.8916	0.417027	0.584184
HNF4_01_B	https://www.gsea-msigdb.org/gsea/msigdb/human/geneset/HNF4_01_B	231	32	1.05521	0.724983	1.53586	0.418539	0.585694
STAT1_02	https://www.gsea-msigdb.org/gsea/msigdb/human/geneset/STAT1_02	246	34	1.05242	0.73117	1.51481	0.419862	0.58621
TOX4_TARGET_GENES	https://www.gsea-msigdb.org/gsea/msigdb/human/geneset/TOX4_TARGET_GENES	194	27	1.06089	0.705168	1.59606	0.419938	0.58621
ACTGTAG_MIR139	https://www.gsea-msigdb.org/gsea/msigdb/human/geneset/ACTGTAG_MIR139	120	17	1.08293	0.647317	1.81167	0.420646	0.58621
ZNF595_TARGET_GENES	https://www.gsea-msigdb.org/gsea/msigdb/human/geneset/ZNF595_TARGET_GENES	120	17	1.08293	0.647317	1.81167	0.420646	0.58621
GATA2_01	https://www.gsea-msigdb.org/gsea/msigdb/human/geneset/GATA2_01	98	14	1.0935	0.620171	1.9281	0.422693	0.588455
CREBP1CJUN_01	https://www.gsea-msigdb.org/gsea/msigdb/human/geneset/CREBP1CJUN_01	254	35	1.04872	0.732445	1.50156	0.425326	0.59151
DNMT3A_TARGET_GENES	https://www.gsea-msigdb.org/gsea/msigdb/human/geneset/DNMT3A_TARGET_GENES	598	81	1.0283	0.810897	1.30398	0.427459	0.593864
USF_Q6	https://www.gsea-msigdb.org/gsea/msigdb/human/geneset/USF_Q6	247	34	1.04742	0.727784	1.50744	0.429729	0.59517
ZNF589_TARGET_GENES	https://www.gsea-msigdb.org/gsea/msigdb/human/geneset/ZNF589_TARGET_GENES	591	80	1.0275	0.809111	1.30483	0.430596	0.59517
ZNF704_TARGET_GENES	https://www.gsea-msigdb.org/gsea/msigdb/human/geneset/ZNF704_TARGET_GENES	69	10	1.11196	0.5682	2.17611	0.430613	0.59517
GABP_B	https://www.gsea-msigdb.org/gsea/msigdb/human/geneset/GABP_B	262	36	1.04525	0.733709	1.48907	0.430622	0.59517
EVI1_03	https://www.gsea-msigdb.org/gsea/msigdb/human/geneset/EVI1_03	47	7	1.14806	0.513817	2.56521	0.43104	0.59517
TBX1_TARGET_GENES	https://www.gsea-msigdb.org/gsea/msigdb/human/geneset/TBX1_TARGET_GENES	195	27	1.05452	0.701051	1.58621	0.431046	0.59517
ZNF138_TARGET_GENES	https://www.gsea-msigdb.org/gsea/msigdb/human/geneset/ZNF138_TARGET_GENES	4	1	2.18652	0.227356	21.028	0.433171	0.597307
TGCGCANK_UNKNOWN	https://www.gsea-msigdb.org/gsea/msigdb/human/geneset/TGCGCANK_UNKNOWN	539	73	1.02808	0.800794	1.31987	0.43348	0.597307
E2F_01	https://www.gsea-msigdb.org/gsea/msigdb/human/geneset/E2F_01	62	9	1.11403	0.548965	2.26073	0.43761	0.601713
ROAZ_01	https://www.gsea-msigdb.org/gsea/msigdb/human/geneset/ROAZ_01	11	2	1.45772	0.314798	6.75019	0.438036	0.601713
ACTWSNACTNY_UNKNOWN	https://www.gsea-msigdb.org/gsea/msigdb/human/geneset/ACTWSNACTNY_UNKNOWN	99	14	1.08058	0.613133	1.90441	0.438343	0.601713
RBL1_TARGET_GENES	https://www.gsea-msigdb.org/gsea/msigdb/human/geneset/RBL1_TARGET_GENES	40	6	1.15768	0.485604	2.75989	0.438652	0.601713
CACTTTG_MIR520G_MIR520H	https://www.gsea-msigdb.org/gsea/msigdb/human/geneset/CACTTTG_MIR520G_MIR520H	233	32	1.0446	0.717877	1.52002	0.438907	0.601713
GAGCTGG_MIR337	https://www.gsea-msigdb.org/gsea/msigdb/human/geneset/GAGCTGG_MIR337	159	22	1.05357	0.670529	1.65541	0.445524	0.610164
FOXD3_TARGET_GENES	https://www.gsea-msigdb.org/gsea/msigdb/human/geneset/FOXD3_TARGET_GENES	33	5	1.17142	0.451958	3.03619	0.447203	0.611843
E2A_Q2	https://www.gsea-msigdb.org/gsea/msigdb/human/geneset/E2A_Q2	234	32	1.03937	0.714376	1.51223	0.449108	0.613827
HOXD11_TARGET_GENES	https://www.gsea-msigdb.org/gsea/msigdb/human/geneset/HOXD11_TARGET_GENES	137	19	1.05637	0.649704	1.71757	0.450225	0.61473
MAZ_Q6	https://www.gsea-msigdb.org/gsea/msigdb/human/geneset/MAZ_Q6	182	25	1.0447	0.683771	1.59615	0.45276	0.617475
SKP2_TARGET_GENES	https://www.gsea-msigdb.org/gsea/msigdb/human/geneset/SKP2_TARGET_GENES	48	7	1.12	0.50199	2.49887	0.453711	0.617475
YTTCCNNNGGAMR_UNKNOWN	https://www.gsea-msigdb.org/gsea/msigdb/human/geneset/YTTCCNNNGGAMR_UNKNOWN	48	7	1.12	0.50199	2.49887	0.453711	0.617475
TGACGTCA_ATF3_Q6	https://www.gsea-msigdb.org/gsea/msigdb/human/geneset/TGACGTCA_ATF3_Q6	227	31	1.03769	0.709025	1.5187	0.454066	0.617475
CDPCR1_01	https://www.gsea-msigdb.org/gsea/msigdb/human/geneset/CDPCR1_01	115	16	1.06026	0.624354	1.80051	0.455394	0.618657
SALL4_TARGET_GENES	https://www.gsea-msigdb.org/gsea/msigdb/human/geneset/SALL4_TARGET_GENES	1679	224	1.01047	0.872863	1.16977	0.456331	0.619152
SETD1A_TARGET_GENES	https://www.gsea-msigdb.org/gsea/msigdb/human/geneset/SETD1A_TARGET_GENES	1438	192	1.01134	0.86422	1.1835	0.456676	0.619152
YNTTTNNNANGCARM_UNKNOWN	https://www.gsea-msigdb.org/gsea/msigdb/human/geneset/YNTTTNNNANGCARM_UNKNOWN	63	9	1.09334	0.539282	2.21665	0.457365	0.619464
SNRNP70_TARGET_GENES	https://www.gsea-msigdb.org/gsea/msigdb/human/geneset/SNRNP70_TARGET_GENES	851	114	1.01504	0.830034	1.24127	0.458049	0.619767
GGGNRMNNYCAT_UNKNOWN	https://www.gsea-msigdb.org/gsea/msigdb/human/geneset/GGGNRMNNYCAT_UNKNOWN	78	11	1.07703	0.568579	2.04016	0.459663	0.621328
ZMYM2_TARGET_GENES	https://www.gsea-msigdb.org/gsea/msigdb/human/geneset/ZMYM2_TARGET_GENES	123	17	1.05211	0.629544	1.75832	0.463014	0.624698
HMX1_01	https://www.gsea-msigdb.org/gsea/msigdb/human/geneset/HMX1_01	41	6	1.12454	0.472583	2.67592	0.463252	0.624698
GCCNNNWTAAR_UNKNOWN	https://www.gsea-msigdb.org/gsea/msigdb/human/geneset/GCCNNNWTAAR_UNKNOWN	138	19	1.04744	0.644392	1.70257	0.463545	0.624698
CGGAARNGGCNG_UNKNOWN	https://www.gsea-msigdb.org/gsea/msigdb/human/geneset/CGGAARNGGCNG_UNKNOWN	56	8	1.09331	0.516701	2.31338	0.466247	0.627711
CAGNYGKNAAA_UNKNOWN	https://www.gsea-msigdb.org/gsea/msigdb/human/geneset/CAGNYGKNAAA_UNKNOWN	71	10	1.07539	0.550388	2.10119	0.467934	0.628728
RYCACNNRNNRNCAG_UNKNOWN	https://www.gsea-msigdb.org/gsea/msigdb/human/geneset/RYCACNNRNNRNCAG_UNKNOWN	71	10	1.07539	0.550388	2.10119	0.467934	0.628728
ARID5B_TARGET_GENES	https://www.gsea-msigdb.org/gsea/msigdb/human/geneset/ARID5B_TARGET_GENES	838	112	1.01222	0.826341	1.23991	0.469273	0.629899
TCCAGAG_MIR518C	https://www.gsea-msigdb.org/gsea/msigdb/human/geneset/TCCAGAG_MIR518C	146	20	1.04129	0.648607	1.6717	0.470226	0.630551
NPM1_TARGET_GENES	https://www.gsea-msigdb.org/gsea/msigdb/human/geneset/NPM1_TARGET_GENES	334	45	1.02152	0.744347	1.40192	0.472168	0.632527
DNMT1_TARGET_GENES	https://www.gsea-msigdb.org/gsea/msigdb/human/geneset/DNMT1_TARGET_GENES	199	27	1.02978	0.68505	1.54799	0.475528	0.636396
PTPRA_TARGET_GENES	https://www.gsea-msigdb.org/gsea/msigdb/human/geneset/PTPRA_TARGET_GENES	109	15	1.04678	0.60615	1.80773	0.47728	0.638107
TBP_01	https://www.gsea-msigdb.org/gsea/msigdb/human/geneset/TBP_01	207	28	1.02613	0.687675	1.53118	0.480794	0.64217
YYCATTCAWW_UNKNOWN	https://www.gsea-msigdb.org/gsea/msigdb/human/geneset/YYCATTCAWW_UNKNOWN	177	24	1.029	0.667973	1.58514	0.481943	0.643068
CTACCTC_LET7A_LET7B_LET7C_LET7D_LET7E_LET7F_MIR98_LET7G_LET7I	https://www.gsea-msigdb.org/gsea/msigdb/human/geneset/CTACCTC_LET7A_LET7B_LET7C_LET7D_LET7E_LET7F_MIR98_LET7G_LET7I	373	50	1.01549	0.751957	1.37137	0.48346	0.644454
SIGMAR1_TARGET_GENES	https://www.gsea-msigdb.org/gsea/msigdb/human/geneset/SIGMAR1_TARGET_GENES	12	2	1.31188	0.287294	5.99047	0.484631	0.645378
YAATNRNNNYNATT_UNKNOWN	https://www.gsea-msigdb.org/gsea/msigdb/human/geneset/YAATNRNNNYNATT_UNKNOWN	87	12	1.04954	0.569904	1.93283	0.485769	0.646254
RBM34_TARGET_GENES	https://www.gsea-msigdb.org/gsea/msigdb/human/geneset/RBM34_TARGET_GENES	977	130	1.0069	0.833606	1.21621	0.486502	0.646592
GTAGGCA_MIR189	https://www.gsea-msigdb.org/gsea/msigdb/human/geneset/GTAGGCA_MIR189	27	4	1.14077	0.394233	3.30099	0.487566	0.647368
DBP_TARGET_GENES	https://www.gsea-msigdb.org/gsea/msigdb/human/geneset/DBP_TARGET_GENES	1370	182	1.00504	0.855489	1.18074	0.488492	0.647961
NKX25_02	https://www.gsea-msigdb.org/gsea/msigdb/human/geneset/NKX25_02	223	30	1.01963	0.692674	1.50092	0.490747	0.650312
GTCNYYATGR_UNKNOWN	https://www.gsea-msigdb.org/gsea/msigdb/human/geneset/GTCNYYATGR_UNKNOWN	110	15	1.03571	0.599974	1.7879	0.492229	0.651636
ZNF490_TARGET_GENES	https://www.gsea-msigdb.org/gsea/msigdb/human/geneset/ZNF490_TARGET_GENES	367	49	1.01074	0.746271	1.36893	0.496086	0.655968
RAX2_TARGET_GENES	https://www.gsea-msigdb.org/gsea/msigdb/human/geneset/RAX2_TARGET_GENES	65	9	1.05418	0.520904	2.13341	0.496474	0.655968
CACCCBINDINGFACTOR_Q6	https://www.gsea-msigdb.org/gsea/msigdb/human/geneset/CACCCBINDINGFACTOR_Q6	254	34	1.01372	0.704922	1.45779	0.498888	0.658513
SP1_Q6_01	https://www.gsea-msigdb.org/gsea/msigdb/human/geneset/SP1_Q6_01	239	32	1.014	0.697364	1.47441	0.500021	0.659363
CDX1_TARGET_GENES	https://www.gsea-msigdb.org/gsea/msigdb/human/geneset/CDX1_TARGET_GENES	35	5	1.09321	0.423819	2.81988	0.500934	0.659921
TCCCRNNRTGC_UNKNOWN	https://www.gsea-msigdb.org/gsea/msigdb/human/geneset/TCCCRNNRTGC_UNKNOWN	209	28	1.01469	0.680206	1.51365	0.502516	0.661074
ATGCACG_MIR517B	https://www.gsea-msigdb.org/gsea/msigdb/human/geneset/ATGCACG_MIR517B	20	3	1.15751	0.339004	3.95228	0.504526	0.661074
NR1D1_TARGET_GENES	https://www.gsea-msigdb.org/gsea/msigdb/human/geneset/NR1D1_TARGET_GENES	111	15	1.02487	0.593922	1.7685	0.507093	0.661074
AGCYRWTTC_UNKNOWN	https://www.gsea-msigdb.org/gsea/msigdb/human/geneset/AGCYRWTTC_UNKNOWN	111	15	1.02487	0.593922	1.7685	0.507093	0.661074
CAGGTCC_MIR492	https://www.gsea-msigdb.org/gsea/msigdb/human/geneset/CAGGTCC_MIR492	58	8	1.04947	0.497043	2.21587	0.507664	0.661074
LET_7E_3P	https://www.gsea-msigdb.org/gsea/msigdb/human/geneset/LET_7E_3P	5	1	1.6398	0.183211	14.6768	0.508179	0.661074
AGTGCGT_MIR521	https://www.gsea-msigdb.org/gsea/msigdb/human/geneset/AGTGCGT_MIR521	5	1	1.6398	0.183211	14.6768	0.508179	0.661074
GGCGGCA_MIR371	https://www.gsea-msigdb.org/gsea/msigdb/human/geneset/GGCGGCA_MIR371	5	1	1.6398	0.183211	14.6768	0.508179	0.661074
REPIN1_TARGET_GENES	https://www.gsea-msigdb.org/gsea/msigdb/human/geneset/REPIN1_TARGET_GENES	5	1	1.6398	0.183211	14.6768	0.508179	0.661074
SNAPC2_TARGET_GENES	https://www.gsea-msigdb.org/gsea/msigdb/human/geneset/SNAPC2_TARGET_GENES	5	1	1.6398	0.183211	14.6768	0.508179	0.661074
TFDP2_TARGET_GENES	https://www.gsea-msigdb.org/gsea/msigdb/human/geneset/TFDP2_TARGET_GENES	5	1	1.6398	0.183211	14.6768	0.508179	0.661074
ZFP37_TARGET_GENES	https://www.gsea-msigdb.org/gsea/msigdb/human/geneset/ZFP37_TARGET_GENES	5	1	1.6398	0.183211	14.6768	0.508179	0.661074
ZNF112_TARGET_GENES	https://www.gsea-msigdb.org/gsea/msigdb/human/geneset/ZNF112_TARGET_GENES	5	1	1.6398	0.183211	14.6768	0.508179	0.661074
ZSCAN5DP_TARGET_GENES	https://www.gsea-msigdb.org/gsea/msigdb/human/geneset/ZSCAN5DP_TARGET_GENES	1390	184	1.00065	0.852483	1.17457	0.509652	0.662351
METHYLCYTOSINE_DIOXYGENASE_TET_UNIPROT_A0A023HHK9_UNREVIEWED_TARGET_GENES	https://www.gsea-msigdb.org/gsea/msigdb/human/geneset/METHYLCYTOSINE_DIOXYGENASE_TET_UNIPROT_A0A023HHK9_UNREVIEWED_TARGET_GENES	134	18	1.01778	0.618515	1.67479	0.510898	0.663332
ZSCAN18_TARGET_GENES	https://www.gsea-msigdb.org/gsea/msigdb/human/geneset/ZSCAN18_TARGET_GENES	43	6	1.06364	0.448527	2.52234	0.51151	0.663487
CATRRAGC_UNKNOWN	https://www.gsea-msigdb.org/gsea/msigdb/human/geneset/CATRRAGC_UNKNOWN	119	16	1.01887	0.600837	1.72776	0.513204	0.665046
GTGTGAG_MIR342	https://www.gsea-msigdb.org/gsea/msigdb/human/geneset/GTGTGAG_MIR342	66	9	1.03564	0.512176	2.09409	0.515742	0.667693
SETBP1_TARGET_GENES	https://www.gsea-msigdb.org/gsea/msigdb/human/geneset/SETBP1_TARGET_GENES	180	24	1.00905	0.65539	1.55354	0.517067	0.667811
CACGTTT_MIR302A	https://www.gsea-msigdb.org/gsea/msigdb/human/geneset/CACGTTT_MIR302A	28	4	1.09318	0.379028	3.15292	0.517318	0.667811
EGFR_TARGET_GENES	https://www.gsea-msigdb.org/gsea/msigdb/human/geneset/EGFR_TARGET_GENES	28	4	1.09318	0.379028	3.15292	0.517318	0.667811
AP2ALPHA_01	https://www.gsea-msigdb.org/gsea/msigdb/human/geneset/AP2ALPHA_01	234	31	1.00153	0.684931	1.46449	0.526234	0.677368
RSRFC4_01	https://www.gsea-msigdb.org/gsea/msigdb/human/geneset/RSRFC4_01	219	29	1.00102	0.675915	1.48249	0.528329	0.677368
ATF_B	https://www.gsea-msigdb.org/gsea/msigdb/human/geneset/ATF_B	181	24	1.00257	0.6513	1.54329	0.528667	0.677368
AGCGCAG_MIR191	https://www.gsea-msigdb.org/gsea/msigdb/human/geneset/AGCGCAG_MIR191	13	2	1.19256	0.264195	5.38311	0.528739	0.677368
ERCC8_TARGET_GENES	https://www.gsea-msigdb.org/gsea/msigdb/human/geneset/ERCC8_TARGET_GENES	13	2	1.19256	0.264195	5.38311	0.528739	0.677368
MDM2_TARGET_GENES	https://www.gsea-msigdb.org/gsea/msigdb/human/geneset/MDM2_TARGET_GENES	13	2	1.19256	0.264195	5.38311	0.528739	0.677368
MYF6_TARGET_GENES	https://www.gsea-msigdb.org/gsea/msigdb/human/geneset/MYF6_TARGET_GENES	13	2	1.19256	0.264195	5.38311	0.528739	0.677368
ZNF19_TARGET_GENES	https://www.gsea-msigdb.org/gsea/msigdb/human/geneset/ZNF19_TARGET_GENES	13	2	1.19256	0.264195	5.38311	0.528739	0.677368
HOXC6_TARGET_GENES	https://www.gsea-msigdb.org/gsea/msigdb/human/geneset/HOXC6_TARGET_GENES	1122	148	0.996359	0.834335	1.18985	0.53013	0.678029
AP2GAMMA_01	https://www.gsea-msigdb.org/gsea/msigdb/human/geneset/AP2GAMMA_01	242	32	0.999358	0.687536	1.4526	0.53026	0.678029
CCCAGAG_MIR326	https://www.gsea-msigdb.org/gsea/msigdb/human/geneset/CCCAGAG_MIR326	151	20	1.00128	0.624456	1.6055	0.534299	0.682547
GTCAACC_MIR3805P	https://www.gsea-msigdb.org/gsea/msigdb/human/geneset/GTCAACC_MIR3805P	21	3	1.09315	0.321798	3.71344	0.538748	0.687579
ZNF236_TARGET_GENES	https://www.gsea-msigdb.org/gsea/msigdb/human/geneset/ZNF236_TARGET_GENES	243	32	0.994569	0.684321	1.44547	0.540251	0.688195
NFY_Q6_01	https://www.gsea-msigdb.org/gsea/msigdb/human/geneset/NFY_Q6_01	243	32	0.994569	0.684321	1.44547	0.540251	0.688195
ZNF134_TARGET_GENES	https://www.gsea-msigdb.org/gsea/msigdb/human/geneset/ZNF134_TARGET_GENES	973	128	0.993151	0.821203	1.2011	0.543215	0.690832
GTCTTCC_MIR7	https://www.gsea-msigdb.org/gsea/msigdb/human/geneset/GTCTTCC_MIR7	167	22	0.99502	0.634355	1.56074	0.543345	0.690832
THRA_TARGET_GENES	https://www.gsea-msigdb.org/gsea/msigdb/human/geneset/THRA_TARGET_GENES	83	11	1.00197	0.530611	1.89207	0.546487	0.694018
HDAC8_TARGET_GENES	https://www.gsea-msigdb.org/gsea/msigdb/human/geneset/HDAC8_TARGET_GENES	152	20	0.993643	0.619838	1.59288	0.54688	0.694018
TBX3_TARGET_GENES	https://www.gsea-msigdb.org/gsea/msigdb/human/geneset/TBX3_TARGET_GENES	731	96	0.991207	0.796856	1.23296	0.548667	0.695631
STAT3_02	https://www.gsea-msigdb.org/gsea/msigdb/human/geneset/STAT3_02	137	18	0.991967	0.603333	1.63094	0.550902	0.697257
ZNF669_TARGET_GENES	https://www.gsea-msigdb.org/gsea/msigdb/human/geneset/ZNF669_TARGET_GENES	114	15	0.993654	0.576475	1.71273	0.550983	0.697257
ER_Q6	https://www.gsea-msigdb.org/gsea/msigdb/human/geneset/ER_Q6	260	34	0.986494	0.686429	1.41773	0.557211	0.704478
AATGGAG_MIR136	https://www.gsea-msigdb.org/gsea/msigdb/human/geneset/AATGGAG_MIR136	76	10	0.993665	0.510378	1.93458	0.558576	0.705542
GTGGGTGK_UNKNOWN	https://www.gsea-msigdb.org/gsea/msigdb/human/geneset/GTGGGTGK_UNKNOWN	268	35	0.984977	0.68894	1.40822	0.560579	0.707324
TCCAGAT_MIR5165P	https://www.gsea-msigdb.org/gsea/msigdb/human/geneset/TCCAGAT_MIR5165P	107	14	0.987214	0.562087	1.73388	0.561036	0.707324
ATGCTGC_MIR103_MIR107	https://www.gsea-msigdb.org/gsea/msigdb/human/geneset/ATGCTGC_MIR103_MIR107	215	28	0.981822	0.658734	1.46337	0.566518	0.713026
GTGTCAA_MIR514	https://www.gsea-msigdb.org/gsea/msigdb/human/geneset/GTGTCAA_MIR514	61	8	0.989909	0.470204	2.08403	0.567653	0.713026
HEY2_TARGET_GENES	https://www.gsea-msigdb.org/gsea/msigdb/human/geneset/HEY2_TARGET_GENES	61	8	0.989909	0.470204	2.08403	0.567653	0.713026
CAATGCA_MIR33	https://www.gsea-msigdb.org/gsea/msigdb/human/geneset/CAATGCA_MIR33	92	12	0.983683	0.53555	1.8068	0.567673	0.713026
ATM_TARGET_GENES	https://www.gsea-msigdb.org/gsea/msigdb/human/geneset/ATM_TARGET_GENES	14	2	1.09312	0.244523	4.88669	0.5702	0.714884
TACGGGT_MIR99A_MIR100_MIR99B	https://www.gsea-msigdb.org/gsea/msigdb/human/geneset/TACGGGT_MIR99A_MIR100_MIR99B	22	3	1.03556	0.306251	3.50166	0.571568	0.714884
TCGATGG_MIR213	https://www.gsea-msigdb.org/gsea/msigdb/human/geneset/TCGATGG_MIR213	6	1	1.31177	0.153195	11.2324	0.573264	0.714884
CREBL2_TARGET_GENES	https://www.gsea-msigdb.org/gsea/msigdb/human/geneset/CREBL2_TARGET_GENES	6	1	1.31177	0.153195	11.2324	0.573264	0.714884
HMCES_TARGET_GENES	https://www.gsea-msigdb.org/gsea/msigdb/human/geneset/HMCES_TARGET_GENES	6	1	1.31177	0.153195	11.2324	0.573264	0.714884
LHX4_TARGET_GENES	https://www.gsea-msigdb.org/gsea/msigdb/human/geneset/LHX4_TARGET_GENES	6	1	1.31177	0.153195	11.2324	0.573264	0.714884
MCM5_TARGET_GENES	https://www.gsea-msigdb.org/gsea/msigdb/human/geneset/MCM5_TARGET_GENES	6	1	1.31177	0.153195	11.2324	0.573264	0.714884
CIITA_TARGET_GENES	https://www.gsea-msigdb.org/gsea/msigdb/human/geneset/CIITA_TARGET_GENES	1154	151	0.986657	0.827681	1.17617	0.573391	0.714884
PAX8_B	https://www.gsea-msigdb.org/gsea/msigdb/human/geneset/PAX8_B	93	12	0.971487	0.529169	1.78353	0.583446	0.726749
DR1_Q3	https://www.gsea-msigdb.org/gsea/msigdb/human/geneset/DR1_Q3	240	31	0.972475	0.665534	1.42098	0.58632	0.728828
ZNF37A_TARGET_GENES	https://www.gsea-msigdb.org/gsea/msigdb/human/geneset/ZNF37A_TARGET_GENES	132	17	0.969314	0.58161	1.61546	0.586493	0.728828
CCACACA_MIR147	https://www.gsea-msigdb.org/gsea/msigdb/human/geneset/CCACACA_MIR147	62	8	0.971527	0.461888	2.04349	0.586919	0.728828
SREBP1_Q6	https://www.gsea-msigdb.org/gsea/msigdb/human/geneset/SREBP1_Q6	217	28	0.97133	0.651872	1.44734	0.587277	0.728828
ZNF768_TARGET_GENES	https://www.gsea-msigdb.org/gsea/msigdb/human/geneset/ZNF768_TARGET_GENES	1142	149	0.983225	0.823916	1.17334	0.588253	0.729369
GTGGTGA_MIR197	https://www.gsea-msigdb.org/gsea/msigdb/human/geneset/GTGGTGA_MIR197	70	9	0.967523	0.479998	1.95022	0.590042	0.730551
POU3F2_02	https://www.gsea-msigdb.org/gsea/msigdb/human/geneset/POU3F2_02	225	29	0.970068	0.655534	1.43552	0.59029	0.730551
TCANNTGAY_SREBP1_01	https://www.gsea-msigdb.org/gsea/msigdb/human/geneset/TCANNTGAY_SREBP1_01	448	58	0.974842	0.737786	1.28807	0.592509	0.731796
ZNF165_TARGET_GENES	https://www.gsea-msigdb.org/gsea/msigdb/human/geneset/ZNF165_TARGET_GENES	78	10	0.964338	0.495953	1.87507	0.593093	0.731796
ZNF708_TARGET_GENES	https://www.gsea-msigdb.org/gsea/msigdb/human/geneset/ZNF708_TARGET_GENES	78	10	0.964338	0.495953	1.87507	0.593093	0.731796
ZNF585B_TARGET_GENES	https://www.gsea-msigdb.org/gsea/msigdb/human/geneset/ZNF585B_TARGET_GENES	117	15	0.964277	0.560019	1.66035	0.593465	0.731796
AREB6_02	https://www.gsea-msigdb.org/gsea/msigdb/human/geneset/AREB6_02	241	31	0.967793	0.662406	1.41397	0.596078	0.734346
SREBP1_01	https://www.gsea-msigdb.org/gsea/msigdb/human/geneset/SREBP1_01	164	21	0.962845	0.608011	1.52476	0.599025	0.737303
PIT1_Q6	https://www.gsea-msigdb.org/gsea/msigdb/human/geneset/PIT1_Q6	203	26	0.963042	0.636887	1.45622	0.602234	0.738915
ZNF426_TARGET_GENES	https://www.gsea-msigdb.org/gsea/msigdb/human/geneset/ZNF426_TARGET_GENES	141	18	0.959506	0.584207	1.5759	0.602452	0.738915
CGCTGCT_MIR503	https://www.gsea-msigdb.org/gsea/msigdb/human/geneset/CGCTGCT_MIR503	23	3	0.983733	0.292135	3.31261	0.602894	0.738915
ATF3_Q6	https://www.gsea-msigdb.org/gsea/msigdb/human/geneset/ATF3_Q6	234	30	0.964092	0.655855	1.41719	0.603073	0.738915
COUP_DR1_Q6	https://www.gsea-msigdb.org/gsea/msigdb/human/geneset/COUP_DR1_Q6	234	30	0.964092	0.655855	1.41719	0.603073	0.738915
ATGCTGG_MIR338	https://www.gsea-msigdb.org/gsea/msigdb/human/geneset/ATGCTGG_MIR338	110	14	0.956213	0.545061	1.67751	0.604553	0.739524
ARNT_02	https://www.gsea-msigdb.org/gsea/msigdb/human/geneset/ARNT_02	242	31	0.963155	0.659307	1.40704	0.605747	0.739524
MTF1_Q4	https://www.gsea-msigdb.org/gsea/msigdb/human/geneset/MTF1_Q4	242	31	0.963155	0.659307	1.40704	0.605747	0.739524
PPARA_TARGET_GENES	https://www.gsea-msigdb.org/gsea/msigdb/human/geneset/PPARA_TARGET_GENES	63	8	0.953813	0.453862	2.00448	0.605763	0.739524
HNF3B_01	https://www.gsea-msigdb.org/gsea/msigdb/human/geneset/HNF3B_01	188	24	0.959423	0.624027	1.47508	0.607446	0.740909
CAGCACT_MIR5123P	https://www.gsea-msigdb.org/gsea/msigdb/human/geneset/CAGCACT_MIR5123P	150	19	0.950889	0.586783	1.54093	0.617397	0.752365
ZNF548_TARGET_GENES	https://www.gsea-msigdb.org/gsea/msigdb/human/geneset/ZNF548_TARGET_GENES	56	7	0.936753	0.423902	2.07007	0.623597	0.758548
ACCAATC_MIR509	https://www.gsea-msigdb.org/gsea/msigdb/human/geneset/ACCAATC_MIR509	48	6	0.936775	0.397877	2.20557	0.623619	0.758548
PAF1_TARGET_GENES	https://www.gsea-msigdb.org/gsea/msigdb/human/geneset/PAF1_TARGET_GENES	64	8	0.936731	0.446108	1.96693	0.624157	0.758548
AGGCACT_MIR5153P	https://www.gsea-msigdb.org/gsea/msigdb/human/geneset/AGGCACT_MIR5153P	88	11	0.936666	0.497383	1.76392	0.627684	0.760675
LET_7D_3P	https://www.gsea-msigdb.org/gsea/msigdb/human/geneset/LET_7D_3P	7	1	1.09309	0.131547	9.08301	0.629738	0.760675
MNX1_TARGET_GENES	https://www.gsea-msigdb.org/gsea/msigdb/human/geneset/MNX1_TARGET_GENES	7	1	1.09309	0.131547	9.08301	0.629738	0.760675
MPHOSPH8_TARGET_GENES	https://www.gsea-msigdb.org/gsea/msigdb/human/geneset/MPHOSPH8_TARGET_GENES	7	1	1.09309	0.131547	9.08301	0.629738	0.760675
TUBG1_TARGET_GENES	https://www.gsea-msigdb.org/gsea/msigdb/human/geneset/TUBG1_TARGET_GENES	7	1	1.09309	0.131547	9.08301	0.629738	0.760675
CACBINDINGPROTEIN_Q6	https://www.gsea-msigdb.org/gsea/msigdb/human/geneset/CACBINDINGPROTEIN_Q6	229	29	0.950466	0.642609	1.40581	0.629854	0.760675
MYB_Q6	https://www.gsea-msigdb.org/gsea/msigdb/human/geneset/MYB_Q6	229	29	0.950466	0.642609	1.40581	0.629854	0.760675
CREB_Q3	https://www.gsea-msigdb.org/gsea/msigdb/human/geneset/CREB_Q3	237	30	0.949969	0.646477	1.39594	0.632039	0.76263
THRAP3_TARGET_GENES	https://www.gsea-msigdb.org/gsea/msigdb/human/geneset/THRAP3_TARGET_GENES	24	3	0.93684	0.279261	3.14282	0.632664	0.762703
NPAT_TARGET_GENES	https://www.gsea-msigdb.org/gsea/msigdb/human/geneset/NPAT_TARGET_GENES	245	31	0.949503	0.650181	1.38662	0.634183	0.763851
ZNF777_TARGET_GENES	https://www.gsea-msigdb.org/gsea/msigdb/human/geneset/ZNF777_TARGET_GENES	65	8	0.920249	0.438615	1.93076	0.642078	0.770954
GATGKMRGCG_UNKNOWN	https://www.gsea-msigdb.org/gsea/msigdb/human/geneset/GATGKMRGCG_UNKNOWN	65	8	0.920249	0.438615	1.93076	0.642078	0.770954
STAT1_01	https://www.gsea-msigdb.org/gsea/msigdb/human/geneset/STAT1_01	65	8	0.920249	0.438615	1.93076	0.642078	0.770954
TGTYNNNNNRGCARM_UNKNOWN	https://www.gsea-msigdb.org/gsea/msigdb/human/geneset/TGTYNNNNNRGCARM_UNKNOWN	81	10	0.923447	0.475777	1.79234	0.642366	0.770954
PAX5_02	https://www.gsea-msigdb.org/gsea/msigdb/human/geneset/PAX5_02	16	2	0.936861	0.212811	4.12436	0.644963	0.773382
ATOH8_TARGET_GENES	https://www.gsea-msigdb.org/gsea/msigdb/human/geneset/ATOH8_TARGET_GENES	41	5	0.910727	0.357095	2.3227	0.646979	0.774422
ZNF707_TARGET_GENES	https://www.gsea-msigdb.org/gsea/msigdb/human/geneset/ZNF707_TARGET_GENES	41	5	0.910727	0.357095	2.3227	0.646979	0.774422
AP2REP_01	https://www.gsea-msigdb.org/gsea/msigdb/human/geneset/AP2REP_01	169	21	0.930072	0.587896	1.4714	0.655665	0.784024
ZNF830_TARGET_GENES	https://www.gsea-msigdb.org/gsea/msigdb/human/geneset/ZNF830_TARGET_GENES	263	33	0.940304	0.651489	1.35715	0.656163	0.784024
LXR_DR4_Q3	https://www.gsea-msigdb.org/gsea/msigdb/human/geneset/LXR_DR4_Q3	90	11	0.912857	0.485224	1.71737	0.657981	0.784712
CCCNNNNNNAAGWT_UNKNOWN	https://www.gsea-msigdb.org/gsea/msigdb/human/geneset/CCCNNNNNNAAGWT_UNKNOWN	98	12	0.914766	0.499407	1.67558	0.658214	0.784712
ACACTCC_MIR122A	https://www.gsea-msigdb.org/gsea/msigdb/human/geneset/ACACTCC_MIR122A	74	9	0.907793	0.451614	1.82476	0.658507	0.784712
ETF_Q6	https://www.gsea-msigdb.org/gsea/msigdb/human/geneset/ETF_Q6	114	14	0.917772	0.523895	1.60778	0.659317	0.784712
CBX5_TARGET_GENES	https://www.gsea-msigdb.org/gsea/msigdb/human/geneset/CBX5_TARGET_GENES	674	86	0.957975	0.761369	1.20535	0.660229	0.784712
ZNF577_TARGET_GENES	https://www.gsea-msigdb.org/gsea/msigdb/human/geneset/ZNF577_TARGET_GENES	450	57	0.950238	0.717769	1.258	0.660275	0.784712
HOXD1_TARGET_GENES	https://www.gsea-msigdb.org/gsea/msigdb/human/geneset/HOXD1_TARGET_GENES	58	7	0.899923	0.408027	1.98483	0.661247	0.784712
LBP1_Q6	https://www.gsea-msigdb.org/gsea/msigdb/human/geneset/LBP1_Q6	201	25	0.930991	0.611254	1.41798	0.661645	0.784712
ZNF781_TARGET_GENES	https://www.gsea-msigdb.org/gsea/msigdb/human/geneset/ZNF781_TARGET_GENES	138	17	0.920959	0.553494	1.53238	0.661973	0.784712
HDGF_TARGET_GENES	https://www.gsea-msigdb.org/gsea/msigdb/human/geneset/HDGF_TARGET_GENES	852	109	0.960657	0.782667	1.17912	0.664938	0.787534
HEN1_01	https://www.gsea-msigdb.org/gsea/msigdb/human/geneset/HEN1_01	186	23	0.924817	0.59662	1.43355	0.668973	0.791618
ARP1_01	https://www.gsea-msigdb.org/gsea/msigdb/human/geneset/ARP1_01	147	18	0.91459	0.557676	1.49993	0.674539	0.796935
ELF2_TARGET_GENES	https://www.gsea-msigdb.org/gsea/msigdb/human/geneset/ELF2_TARGET_GENES	1430	184	0.966368	0.823541	1.13397	0.674648	0.796935
PAX8_01	https://www.gsea-msigdb.org/gsea/msigdb/human/geneset/PAX8_01	34	4	0.874272	0.307777	2.48346	0.675616	0.797381
MSX2_TARGET_GENES	https://www.gsea-msigdb.org/gsea/msigdb/human/geneset/MSX2_TARGET_GENES	17	2	0.874358	0.199845	3.82548	0.6783	0.798275
ACCGAGC_MIR423	https://www.gsea-msigdb.org/gsea/msigdb/human/geneset/ACCGAGC_MIR423	8	1	0.936883	0.115223	7.61784	0.678741	0.798275
ZBTB49_TARGET_GENES	https://www.gsea-msigdb.org/gsea/msigdb/human/geneset/ZBTB49_TARGET_GENES	8	1	0.936883	0.115223	7.61784	0.678741	0.798275
ZNF445_TARGET_GENES	https://www.gsea-msigdb.org/gsea/msigdb/human/geneset/ZNF445_TARGET_GENES	8	1	0.936883	0.115223	7.61784	0.678741	0.798275
CREB_02	https://www.gsea-msigdb.org/gsea/msigdb/human/geneset/CREB_02	250	31	0.92758	0.635513	1.35388	0.679407	0.798362
GGTGTGT_MIR329	https://www.gsea-msigdb.org/gsea/msigdb/human/geneset/GGTGTGT_MIR329	108	13	0.896998	0.501766	1.60355	0.685376	0.804511
ZNF677_TARGET_GENES	https://www.gsea-msigdb.org/gsea/msigdb/human/geneset/ZNF677_TARGET_GENES	148	18	0.907507	0.553485	1.48797	0.685832	0.804511
LMX1B_TARGET_GENES	https://www.gsea-msigdb.org/gsea/msigdb/human/geneset/LMX1B_TARGET_GENES	26	3	0.855286	0.256636	2.85039	0.687421	0.805191
MIF1_01	https://www.gsea-msigdb.org/gsea/msigdb/human/geneset/MIF1_01	172	21	0.91145	0.576449	1.44113	0.687606	0.805191
NR1H4_TARGET_GENES	https://www.gsea-msigdb.org/gsea/msigdb/human/geneset/NR1H4_TARGET_GENES	361	45	0.932907	0.680998	1.278	0.690386	0.807746
ZNF197_TARGET_GENES	https://www.gsea-msigdb.org/gsea/msigdb/human/geneset/ZNF197_TARGET_GENES	579	73	0.944783	0.736875	1.21135	0.691228	0.807937
MAZR_01	https://www.gsea-msigdb.org/gsea/msigdb/human/geneset/MAZR_01	212	26	0.916009	0.606554	1.38334	0.691748	0.807937
HDAC4_TARGET_GENES	https://www.gsea-msigdb.org/gsea/msigdb/human/geneset/HDAC4_TARGET_GENES	595	75	0.944489	0.739046	1.20704	0.694001	0.809868
GGTGAAG_MIR412	https://www.gsea-msigdb.org/gsea/msigdb/human/geneset/GGTGAAG_MIR412	60	7	0.865873	0.393295	1.90629	0.696512	0.812095
E47_01	https://www.gsea-msigdb.org/gsea/msigdb/human/geneset/E47_01	237	29	0.913525	0.618216	1.3499	0.703359	0.81937
AGGGCCA_MIR328	https://www.gsea-msigdb.org/gsea/msigdb/human/geneset/AGGGCCA_MIR328	77	9	0.867607	0.43243	1.74072	0.70523	0.820842
EVI1_06	https://www.gsea-msigdb.org/gsea/msigdb/human/geneset/EVI1_06	18	2	0.819668	0.188365	3.56677	0.709034	0.824557
CCTGCTG_MIR214	https://www.gsea-msigdb.org/gsea/msigdb/human/geneset/CCTGCTG_MIR214	238	29	0.909106	0.615296	1.34321	0.711944	0.827229
SNACANNNYSYAGA_UNKNOWN	https://www.gsea-msigdb.org/gsea/msigdb/human/geneset/SNACANNNYSYAGA_UNKNOWN	94	11	0.868682	0.462601	1.63123	0.714204	0.82914
ACAWYAAAG_UNKNOWN	https://www.gsea-msigdb.org/gsea/msigdb/human/geneset/ACAWYAAAG_UNKNOWN	86	10	0.862468	0.445556	1.66949	0.716676	0.831295
HOXA13_TARGET_GENES	https://www.gsea-msigdb.org/gsea/msigdb/human/geneset/HOXA13_TARGET_GENES	45	5	0.819483	0.32316	2.07808	0.727808	0.842035
ZNF586_TARGET_GENES	https://www.gsea-msigdb.org/gsea/msigdb/human/geneset/ZNF586_TARGET_GENES	45	5	0.819483	0.32316	2.07808	0.727808	0.842035
SRF_01	https://www.gsea-msigdb.org/gsea/msigdb/human/geneset/SRF_01	45	5	0.819483	0.32316	2.07808	0.727808	0.842035
RFX1_01	https://www.gsea-msigdb.org/gsea/msigdb/human/geneset/RFX1_01	240	29	0.900394	0.609535	1.33004	0.728682	0.842324
CCCACAT_MIR2993P	https://www.gsea-msigdb.org/gsea/msigdb/human/geneset/CCCACAT_MIR2993P	54	6	0.819421	0.350373	1.91639	0.736315	0.849339
TCF11MAFG_01	https://www.gsea-msigdb.org/gsea/msigdb/human/geneset/TCF11MAFG_01	193	23	0.88641	0.572476	1.3725	0.736416	0.849339
ILK_TARGET_GENES	https://www.gsea-msigdb.org/gsea/msigdb/human/geneset/ILK_TARGET_GENES	19	2	0.771412	0.178131	3.34067	0.737269	0.849339
MTHFD1_TARGET_GENES	https://www.gsea-msigdb.org/gsea/msigdb/human/geneset/MTHFD1_TARGET_GENES	19	2	0.771412	0.178131	3.34067	0.737269	0.849339
MCRS1_TARGET_GENES	https://www.gsea-msigdb.org/gsea/msigdb/human/geneset/MCRS1_TARGET_GENES	37	4	0.794668	0.281322	2.24475	0.739794	0.85152
ZNF697_TARGET_GENES	https://www.gsea-msigdb.org/gsea/msigdb/human/geneset/ZNF697_TARGET_GENES	137	16	0.866486	0.513678	1.46161	0.741055	0.852245
COBLL1_TARGET_GENES	https://www.gsea-msigdb.org/gsea/msigdb/human/geneset/COBLL1_TARGET_GENES	129	15	0.862231	0.502591	1.47922	0.742536	0.853221
AREB6_01	https://www.gsea-msigdb.org/gsea/msigdb/human/geneset/AREB6_01	250	30	0.893222	0.608727	1.31068	0.744986	0.854581
USF_01	https://www.gsea-msigdb.org/gsea/msigdb/human/geneset/USF_01	250	30	0.893222	0.608727	1.31068	0.744986	0.854581
EGR3_01	https://www.gsea-msigdb.org/gsea/msigdb/human/geneset/EGR3_01	80	9	0.830817	0.414805	1.66405	0.747649	0.856906
ZNF524_TARGET_GENES	https://www.gsea-msigdb.org/gsea/msigdb/human/geneset/ZNF524_TARGET_GENES	338	41	0.904012	0.650638	1.25606	0.749252	0.858014
SUMO1_TARGET_GENES	https://www.gsea-msigdb.org/gsea/msigdb/human/geneset/SUMO1_TARGET_GENES	933	117	0.937862	0.769556	1.14298	0.751521	0.859883
MYOD_Q6	https://www.gsea-msigdb.org/gsea/msigdb/human/geneset/MYOD_Q6	227	27	0.884306	0.590546	1.32419	0.752797	0.860613
NR2E3_TARGET_GENES	https://www.gsea-msigdb.org/gsea/msigdb/human/geneset/NR2E3_TARGET_GENES	10	1	0.728611	0.092273	5.75329	0.758154	0.866003
RUVBL2_TARGET_GENES	https://www.gsea-msigdb.org/gsea/msigdb/human/geneset/RUVBL2_TARGET_GENES	38	4	0.771255	0.273484	2.17503	0.758911	0.866134
CAGCAGG_MIR370	https://www.gsea-msigdb.org/gsea/msigdb/human/geneset/CAGCAGG_MIR370	147	17	0.856795	0.516046	1.42254	0.759828	0.866448
GGCNRNWCTTYS_UNKNOWN	https://www.gsea-msigdb.org/gsea/msigdb/human/geneset/GGCNRNWCTTYS_UNKNOWN	81	9	0.819235	0.409244	1.63997	0.76081	0.866835
ZNF528_TARGET_GENES	https://www.gsea-msigdb.org/gsea/msigdb/human/geneset/ZNF528_TARGET_GENES	703	87	0.923996	0.735663	1.16054	0.767459	0.873267
CCAGGGG_MIR331	https://www.gsea-msigdb.org/gsea/msigdb/human/geneset/CCAGGGG_MIR331	90	10	0.819173	0.424001	1.58265	0.768397	0.873267
CHAF1A_TARGET_GENES	https://www.gsea-msigdb.org/gsea/msigdb/human/geneset/CHAF1A_TARGET_GENES	90	10	0.819173	0.424001	1.58265	0.768397	0.873267
SMCHD1_TARGET_GENES	https://www.gsea-msigdb.org/gsea/msigdb/human/geneset/SMCHD1_TARGET_GENES	39	4	0.74918	0.266071	2.10948	0.77692	0.881293
AHR_Q5	https://www.gsea-msigdb.org/gsea/msigdb/human/geneset/AHR_Q5	214	25	0.866361	0.569839	1.31718	0.777343	0.881293
FXR1_TARGET_GENES	https://www.gsea-msigdb.org/gsea/msigdb/human/geneset/FXR1_TARGET_GENES	1134	142	0.935668	0.781278	1.12057	0.777502	0.881293
ZNF418_TARGET_GENES	https://www.gsea-msigdb.org/gsea/msigdb/human/geneset/ZNF418_TARGET_GENES	30	3	0.728425	0.220838	2.40267	0.778073	0.881293
RPA1_TARGET_GENES	https://www.gsea-msigdb.org/gsea/msigdb/human/geneset/RPA1_TARGET_GENES	48	5	0.76219	0.301653	1.92583	0.77903	0.881637
GAGCCAG_MIR149	https://www.gsea-msigdb.org/gsea/msigdb/human/geneset/GAGCCAG_MIR149	141	16	0.838583	0.49762	1.41317	0.780881	0.882991
CTGCAGY_UNKNOWN	https://www.gsea-msigdb.org/gsea/msigdb/human/geneset/CTGCAGY_UNKNOWN	738	91	0.919931	0.73607	1.14972	0.783572	0.885292
GGATCCG_MIR127	https://www.gsea-msigdb.org/gsea/msigdb/human/geneset/GGATCCG_MIR127	11	1	0.655715	0.0839056	5.12436	0.790166	0.889761
VRTN_TARGET_GENES	https://www.gsea-msigdb.org/gsea/msigdb/human/geneset/VRTN_TARGET_GENES	11	1	0.655715	0.0839056	5.12436	0.790166	0.889761
ZNF454_TARGET_GENES	https://www.gsea-msigdb.org/gsea/msigdb/human/geneset/ZNF454_TARGET_GENES	11	1	0.655715	0.0839056	5.12436	0.790166	0.889761
HOXA3_01	https://www.gsea-msigdb.org/gsea/msigdb/human/geneset/HOXA3_01	11	1	0.655715	0.0839056	5.12436	0.790166	0.889761
AP2_Q3	https://www.gsea-msigdb.org/gsea/msigdb/human/geneset/AP2_Q3	249	29	0.863149	0.584881	1.27381	0.796517	0.895441
CTCTAGA_MIR526C_MIR518F_MIR526A	https://www.gsea-msigdb.org/gsea/msigdb/human/geneset/CTCTAGA_MIR526C_MIR518F_MIR526A	58	6	0.75623	0.32453	1.76219	0.796755	0.895441
AP4_01	https://www.gsea-msigdb.org/gsea/msigdb/human/geneset/AP4_01	241	28	0.860794	0.579358	1.27895	0.797201	0.895441
ZNF784_TARGET_GENES	https://www.gsea-msigdb.org/gsea/msigdb/human/geneset/ZNF784_TARGET_GENES	513	62	0.899456	0.68774	1.17635	0.798339	0.895973
ACTAYRNNNCCCR_UNKNOWN	https://www.gsea-msigdb.org/gsea/msigdb/human/geneset/ACTAYRNNNCCCR_UNKNOWN	458	55	0.893045	0.671938	1.18691	0.80095	0.898156
GGAANCGGAANY_UNKNOWN	https://www.gsea-msigdb.org/gsea/msigdb/human/geneset/GGAANCGGAANY_UNKNOWN	110	12	0.802249	0.43997	1.46283	0.803172	0.899899
GTCTACC_MIR379	https://www.gsea-msigdb.org/gsea/msigdb/human/geneset/GTCTACC_MIR379	22	2	0.655597	0.153155	2.80636	0.808267	0.903985
ZNF26_TARGET_GENES	https://www.gsea-msigdb.org/gsea/msigdb/human/geneset/ZNF26_TARGET_GENES	22	2	0.655597	0.153155	2.80636	0.808267	0.903985
GCTGAGT_MIR5125P	https://www.gsea-msigdb.org/gsea/msigdb/human/geneset/GCTGAGT_MIR5125P	50	5	0.728239	0.288835	1.83611	0.808829	0.903985
ZMYND11_TARGET_GENES	https://www.gsea-msigdb.org/gsea/msigdb/human/geneset/ZMYND11_TARGET_GENES	41	4	0.70861	0.252385	1.98953	0.809725	0.904238
ZFP82_TARGET_GENES	https://www.gsea-msigdb.org/gsea/msigdb/human/geneset/ZFP82_TARGET_GENES	32	3	0.678118	0.206435	2.22755	0.8146	0.90893
HSF4_TARGET_GENES	https://www.gsea-msigdb.org/gsea/msigdb/human/geneset/HSF4_TARGET_GENES	12	1	0.596074	0.0769258	4.61879	0.817941	0.911903
GKCGCNNNNNNNTGAYG_UNKNOWN	https://www.gsea-msigdb.org/gsea/msigdb/human/geneset/GKCGCNNNNNNNTGAYG_UNKNOWN	60	6	0.728145	0.312984	1.694	0.822682	0.916431
AACWWCAANK_UNKNOWN	https://www.gsea-msigdb.org/gsea/msigdb/human/geneset/AACWWCAANK_UNKNOWN	138	15	0.798764	0.466663	1.36721	0.827647	0.921201
AGCTCCT_MIR28	https://www.gsea-msigdb.org/gsea/msigdb/human/geneset/AGCTCCT_MIR28	87	9	0.755979	0.378765	1.50886	0.829585	0.922597
RYTGCNWTGGNR_UNKNOWN	https://www.gsea-msigdb.org/gsea/msigdb/human/geneset/RYTGCNWTGGNR_UNKNOWN	113	12	0.778297	0.427249	1.41778	0.831235	0.923671
CTCAGGG_MIR125B_MIR125A	https://www.gsea-msigdb.org/gsea/msigdb/human/geneset/CTCAGGG_MIR125B_MIR125A	320	37	0.855622	0.606047	1.20797	0.833845	0.925808
SQSTM1_TARGET_GENES	https://www.gsea-msigdb.org/gsea/msigdb/human/geneset/SQSTM1_TARGET_GENES	43	4	0.672201	0.240036	1.88244	0.838476	0.929995
HES4_TARGET_GENES	https://www.gsea-msigdb.org/gsea/msigdb/human/geneset/HES4_TARGET_GENES	570	68	0.885721	0.685457	1.14449	0.839201	0.929995
ZNF561_TARGET_GENES	https://www.gsea-msigdb.org/gsea/msigdb/human/geneset/ZNF561_TARGET_GENES	800	97	0.901655	0.726529	1.119	0.839685	0.929995
GCGCCTT_MIR525_MIR524	https://www.gsea-msigdb.org/gsea/msigdb/human/geneset/GCGCCTT_MIR525_MIR524	13	1	0.546372	0.0710154	4.20363	0.842042	0.930315
TCCGTCC_MIR184	https://www.gsea-msigdb.org/gsea/msigdb/human/geneset/TCCGTCC_MIR184	13	1	0.546372	0.0710154	4.20363	0.842042	0.930315
ZNF501_TARGET_GENES	https://www.gsea-msigdb.org/gsea/msigdb/human/geneset/ZNF501_TARGET_GENES	13	1	0.546372	0.0710154	4.20363	0.842042	0.930315
GTTGNYNNRGNAAC_UNKNOWN	https://www.gsea-msigdb.org/gsea/msigdb/human/geneset/GTTGNYNNRGNAAC_UNKNOWN	106	11	0.758477	0.405798	1.41767	0.845065	0.932674
E2F_Q2	https://www.gsea-msigdb.org/gsea/msigdb/human/geneset/E2F_Q2	174	19	0.802642	0.497648	1.29456	0.84556	0.932674
CGTSACG_PAX3_B	https://www.gsea-msigdb.org/gsea/msigdb/human/geneset/CGTSACG_PAX3_B	141	15	0.779623	0.455795	1.33352	0.8508	0.937688
ZNF16_TARGET_GENES	https://www.gsea-msigdb.org/gsea/msigdb/human/geneset/ZNF16_TARGET_GENES	72	7	0.705577	0.323229	1.5402	0.855986	0.942495
YRTCANNRCGC_UNKNOWN	https://www.gsea-msigdb.org/gsea/msigdb/human/geneset/YRTCANNRCGC_UNKNOWN	63	6	0.689714	0.297123	1.60103	0.856559	0.942495
HOXB7_TARGET_GENES	https://www.gsea-msigdb.org/gsea/msigdb/human/geneset/HOXB7_TARGET_GENES	25	2	0.569995	0.134313	2.41894	0.861631	0.946441
MEF2_04	https://www.gsea-msigdb.org/gsea/msigdb/human/geneset/MEF2_04	25	2	0.569995	0.134313	2.41894	0.861631	0.946441
WRN_TARGET_GENES	https://www.gsea-msigdb.org/gsea/msigdb/human/geneset/WRN_TARGET_GENES	14	1	0.504317	0.0659466	3.8567	0.862953	0.946441
ALX4_01	https://www.gsea-msigdb.org/gsea/msigdb/human/geneset/ALX4_01	14	1	0.504317	0.0659466	3.8567	0.862953	0.946441
GGAMTNNNNNTCCY_UNKNOWN	https://www.gsea-msigdb.org/gsea/msigdb/human/geneset/GGAMTNNNNNTCCY_UNKNOWN	117	12	0.748491	0.411384	1.36184	0.863789	0.946589
ZNF92_TARGET_GENES	https://www.gsea-msigdb.org/gsea/msigdb/human/geneset/ZNF92_TARGET_GENES	1234	151	0.909749	0.76378	1.08362	0.865616	0.947695
YGTCCTTGR_UNKNOWN	https://www.gsea-msigdb.org/gsea/msigdb/human/geneset/YGTCCTTGR_UNKNOWN	91	9	0.718951	0.360841	1.43246	0.866203	0.947695
SNAI1_TARGET_GENES	https://www.gsea-msigdb.org/gsea/msigdb/human/geneset/SNAI1_TARGET_GENES	425	49	0.852198	0.631158	1.15065	0.869147	0.950146
RYTGCNNRGNAAC_MIF1_01	https://www.gsea-msigdb.org/gsea/msigdb/human/geneset/RYTGCNNRGNAAC_MIF1_01	83	8	0.698731	0.336715	1.44996	0.873965	0.954639
ZNF563_TARGET_GENES	https://www.gsea-msigdb.org/gsea/msigdb/human/geneset/ZNF563_TARGET_GENES	541	63	0.861395	0.660446	1.12349	0.879446	0.959849
ZNF23_TARGET_GENES	https://www.gsea-msigdb.org/gsea/msigdb/human/geneset/ZNF23_TARGET_GENES	15	1	0.46827	0.0615518	3.56248	0.881096	0.960872
TCTCTCC_MIR185	https://www.gsea-msigdb.org/gsea/msigdb/human/geneset/TCTCTCC_MIR185	120	12	0.727585	0.400233	1.32268	0.884781	0.963018
PRKDC_TARGET_GENES	https://www.gsea-msigdb.org/gsea/msigdb/human/geneset/PRKDC_TARGET_GENES	831	99	0.883025	0.713201	1.09329	0.88493	0.963018
MCM3_TARGET_GENES	https://www.gsea-msigdb.org/gsea/msigdb/human/geneset/MCM3_TARGET_GENES	206	22	0.782511	0.502018	1.21973	0.885205	0.963018
ZNF530_TARGET_GENES	https://www.gsea-msigdb.org/gsea/msigdb/human/geneset/ZNF530_TARGET_GENES	27	2	0.524341	0.124128	2.21491	0.889249	0.965883
GGCAGTG_MIR3243P	https://www.gsea-msigdb.org/gsea/msigdb/human/geneset/GGCAGTG_MIR3243P	94	9	0.693468	0.348469	1.38003	0.889271	0.965883
ZNF34_TARGET_GENES	https://www.gsea-msigdb.org/gsea/msigdb/human/geneset/ZNF34_TARGET_GENES	241	26	0.791244	0.525718	1.19088	0.891396	0.967412
HOXB6_TARGET_GENES	https://www.gsea-msigdb.org/gsea/msigdb/human/geneset/HOXB6_TARGET_GENES	602	70	0.859575	0.667902	1.10625	0.893607	0.968913
ZNF410_TARGET_GENES	https://www.gsea-msigdb.org/gsea/msigdb/human/geneset/ZNF410_TARGET_GENES	554	64	0.853388	0.65573	1.11063	0.894927	0.968913
ZNF239_TARGET_GENES	https://www.gsea-msigdb.org/gsea/msigdb/human/geneset/ZNF239_TARGET_GENES	38	3	0.561693	0.172639	1.8275	0.894934	0.968913
AGCGCTT_MIR518F_MIR518E_MIR518A	https://www.gsea-msigdb.org/gsea/msigdb/human/geneset/AGCGCTT_MIR518F_MIR518E_MIR518A	16	1	0.437029	0.0577052	3.30984	0.896838	0.970195
SMN1_SMN2_TARGET_GENES	https://www.gsea-msigdb.org/gsea/msigdb/human/geneset/SMN1_SMN2_TARGET_GENES	684	80	0.864957	0.682776	1.09575	0.897804	0.970195
ARID3B_TARGET_GENES	https://www.gsea-msigdb.org/gsea/msigdb/human/geneset/ARID3B_TARGET_GENES	131	13	0.721288	0.40624	1.28066	0.898276	0.970195
TTCCGTT_MIR191	https://www.gsea-msigdb.org/gsea/msigdb/human/geneset/TTCCGTT_MIR191	28	2	0.504148	0.119593	2.12525	0.901051	0.972411
ZSCAN31_TARGET_GENES	https://www.gsea-msigdb.org/gsea/msigdb/human/geneset/ZSCAN31_TARGET_GENES	878	104	0.876841	0.711818	1.08012	0.902399	0.972411
ERR1_Q2	https://www.gsea-msigdb.org/gsea/msigdb/human/geneset/ERR1_Q2	252	27	0.785014	0.52563	1.1724	0.902489	0.972411
SAFB2_TARGET_GENES	https://www.gsea-msigdb.org/gsea/msigdb/human/geneset/SAFB2_TARGET_GENES	729	85	0.861593	0.684831	1.08398	0.909714	0.979413
GCGCTTT_MIR518B_MIR518C_MIR518D	https://www.gsea-msigdb.org/gsea/msigdb/human/geneset/GCGCTTT_MIR518B_MIR518C_MIR518D	17	1	0.409694	0.0543103	3.09056	0.910497	0.979474
TGACCTTG_SF1_Q6	https://www.gsea-msigdb.org/gsea/msigdb/human/geneset/TGACCTTG_SF1_Q6	238	25	0.767771	0.506379	1.16409	0.914042	0.980202
NRF1_Q6	https://www.gsea-msigdb.org/gsea/msigdb/human/geneset/NRF1_Q6	255	27	0.774562	0.518777	1.15646	0.914112	0.980202
ZNF660_TARGET_GENES	https://www.gsea-msigdb.org/gsea/msigdb/human/geneset/ZNF660_TARGET_GENES	731	85	0.858833	0.682664	1.08046	0.914284	0.980202
CCCNNGGGAR_OLF1_01	https://www.gsea-msigdb.org/gsea/msigdb/human/geneset/CCCNNGGGAR_OLF1_01	314	34	0.793972	0.554985	1.13587	0.91437	0.980202
AACYNNNNTTCCS_UNKNOWN	https://www.gsea-msigdb.org/gsea/msigdb/human/geneset/AACYNNNNTTCCS_UNKNOWN	98	9	0.662162	0.333229	1.31579	0.914806	0.980202
CYTAGCAAY_UNKNOWN	https://www.gsea-msigdb.org/gsea/msigdb/human/geneset/CYTAGCAAY_UNKNOWN	144	14	0.704868	0.405579	1.22501	0.919565	0.982817
CAAGGAT_MIR362	https://www.gsea-msigdb.org/gsea/msigdb/human/geneset/CAAGGAT_MIR362	61	5	0.584855	0.234089	1.46122	0.919835	0.982817
GAGCCTG_MIR484	https://www.gsea-msigdb.org/gsea/msigdb/human/geneset/GAGCCTG_MIR484	99	9	0.65477	0.329625	1.30064	0.920345	0.982817
ASXL2_TARGET_GENES	https://www.gsea-msigdb.org/gsea/msigdb/human/geneset/ASXL2_TARGET_GENES	41	3	0.517267	0.159571	1.67678	0.921975	0.982817
SOX11_TARGET_GENES	https://www.gsea-msigdb.org/gsea/msigdb/human/geneset/SOX11_TARGET_GENES	41	3	0.517267	0.159571	1.67678	0.921975	0.982817
TGCACGA_MIR517A_MIR517C	https://www.gsea-msigdb.org/gsea/msigdb/human/geneset/TGCACGA_MIR517A_MIR517C	18	1	0.385574	0.051292	2.89845	0.922348	0.982817
DPPA3_TARGET_GENES	https://www.gsea-msigdb.org/gsea/msigdb/human/geneset/DPPA3_TARGET_GENES	18	1	0.385574	0.051292	2.89845	0.922348	0.982817
MYOCD_TARGET_GENES	https://www.gsea-msigdb.org/gsea/msigdb/human/geneset/MYOCD_TARGET_GENES	1281	153	0.883461	0.742716	1.05088	0.926949	0.985927
YTCCCRNNAGGY_UNKNOWN	https://www.gsea-msigdb.org/gsea/msigdb/human/geneset/YTCCCRNNAGGY_UNKNOWN	72	6	0.595381	0.257894	1.37452	0.927584	0.985927
ASH1L_TARGET_GENES	https://www.gsea-msigdb.org/gsea/msigdb/human/geneset/ASH1L_TARGET_GENES	1361	163	0.885968	0.748608	1.04853	0.928014	0.985927
PPAR_DR1_Q2	https://www.gsea-msigdb.org/gsea/msigdb/human/geneset/PPAR_DR1_Q2	242	25	0.753459	0.497138	1.14194	0.92819	0.985927
NRF2_01	https://www.gsea-msigdb.org/gsea/msigdb/human/geneset/NRF2_01	269	28	0.759661	0.512649	1.12569	0.932347	0.989005
PHB2_TARGET_GENES	https://www.gsea-msigdb.org/gsea/msigdb/human/geneset/PHB2_TARGET_GENES	156	15	0.696135	0.40822	1.18711	0.932553	0.989005
SCGGAAGY_ELK1_02	https://www.gsea-msigdb.org/gsea/msigdb/human/geneset/SCGGAAGY_ELK1_02	1224	145	0.875139	0.732512	1.04554	0.936605	0.992521
AGGAGTG_MIR483	https://www.gsea-msigdb.org/gsea/msigdb/human/geneset/AGGAGTG_MIR483	64	5	0.55503	0.222575	1.38406	0.937904	0.993119
CAGCCTC_MIR4855P	https://www.gsea-msigdb.org/gsea/msigdb/human/geneset/CAGCCTC_MIR4855P	140	13	0.669857	0.378033	1.18696	0.939991	0.994548
ADNP_TARGET_GENES	https://www.gsea-msigdb.org/gsea/msigdb/human/geneset/ADNP_TARGET_GENES	558	62	0.815886	0.624742	1.06551	0.943316	0.997283
SUPT20H_TARGET_GENES	https://www.gsea-msigdb.org/gsea/msigdb/human/geneset/SUPT20H_TARGET_GENES	1272	150	0.870117	0.73041	1.03655	0.947092	0.999922
ZNF507_TARGET_GENES	https://www.gsea-msigdb.org/gsea/msigdb/human/geneset/ZNF507_TARGET_GENES	585	65	0.815693	0.628411	1.05879	0.947348	0.999922
SIRT3_TARGET_GENES	https://www.gsea-msigdb.org/gsea/msigdb/human/geneset/SIRT3_TARGET_GENES	45	3	0.467906	0.144937	1.51056	0.948144	0.999922
ZNF774_TARGET_GENES	https://www.gsea-msigdb.org/gsea/msigdb/human/geneset/ZNF774_TARGET_GENES	21	1	0.327687	0.0439599	2.44265	0.949291	0.999922
WDHD1_TARGET_GENES	https://www.gsea-msigdb.org/gsea/msigdb/human/geneset/WDHD1_TARGET_GENES	161	15	0.672118	0.394482	1.14516	0.949518	0.999922
ZNF816_TARGET_GENES	https://www.gsea-msigdb.org/gsea/msigdb/human/geneset/ZNF816_TARGET_GENES	488	53	0.79535	0.596412	1.06065	0.951472	1
CTCCAAG_MIR432	https://www.gsea-msigdb.org/gsea/msigdb/human/geneset/CTCCAAG_MIR432	77	6	0.553308	0.240258	1.27425	0.951787	1
SIPA1_TARGET_GENES	https://www.gsea-msigdb.org/gsea/msigdb/human/geneset/SIPA1_TARGET_GENES	116	10	0.617401	0.322455	1.18213	0.952913	1
ZNF10_TARGET_GENES	https://www.gsea-msigdb.org/gsea/msigdb/human/geneset/ZNF10_TARGET_GENES	745	84	0.828505	0.657981	1.04322	0.953656	1
DIDO1_TARGET_GENES	https://www.gsea-msigdb.org/gsea/msigdb/human/geneset/DIDO1_TARGET_GENES	1535	182	0.874378	0.745179	1.02598	0.955617	1
NUFIP1_TARGET_GENES	https://www.gsea-msigdb.org/gsea/msigdb/human/geneset/NUFIP1_TARGET_GENES	35	2	0.397062	0.0952259	1.65562	0.955986	1
ELK1_02	https://www.gsea-msigdb.org/gsea/msigdb/human/geneset/ELK1_02	253	25	0.716692	0.473365	1.0851	0.957464	1
ZNF623_TARGET_GENES	https://www.gsea-msigdb.org/gsea/msigdb/human/geneset/ZNF623_TARGET_GENES	374	39	0.760309	0.544463	1.06172	0.958091	1
PBXIP1_TARGET_GENES	https://www.gsea-msigdb.org/gsea/msigdb/human/geneset/PBXIP1_TARGET_GENES	211	20	0.684578	0.431171	1.08692	0.96211	1
CACTGCC_MIR34A_MIR34C_MIR449	https://www.gsea-msigdb.org/gsea/msigdb/human/geneset/CACTGCC_MIR34A_MIR34C_MIR449	274	27	0.714263	0.479166	1.06471	0.964177	1
FOXN3_TARGET_GENES	https://www.gsea-msigdb.org/gsea/msigdb/human/geneset/FOXN3_TARGET_GENES	1305	152	0.857157	0.720413	1.01986	0.964321	1
KLF14_TARGET_GENES	https://www.gsea-msigdb.org/gsea/msigdb/human/geneset/KLF14_TARGET_GENES	240	23	0.692705	0.449902	1.06654	0.966443	1
SREBP1_02	https://www.gsea-msigdb.org/gsea/msigdb/human/geneset/SREBP1_02	83	6	0.510033	0.222028	1.17162	0.971055	1
AGGGCAG_MIR18A	https://www.gsea-msigdb.org/gsea/msigdb/human/geneset/AGGGCAG_MIR18A	133	11	0.589781	0.317822	1.09445	0.972171	1
ZNF584_TARGET_GENES	https://www.gsea-msigdb.org/gsea/msigdb/human/geneset/ZNF584_TARGET_GENES	319	31	0.702779	0.484198	1.02004	0.977952	1
CAGNWMCNNNGAC_UNKNOWN	https://www.gsea-msigdb.org/gsea/msigdb/human/geneset/CAGNWMCNNNGAC_UNKNOWN	76	5	0.460932	0.185961	1.14249	0.979015	1
YBX3_TARGET_GENES	https://www.gsea-msigdb.org/gsea/msigdb/human/geneset/YBX3_TARGET_GENES	56	3	0.37058	0.115726	1.18668	0.984058	1
PPARG_01	https://www.gsea-msigdb.org/gsea/msigdb/human/geneset/PPARG_01	44	2	0.311831	0.0754433	1.28889	0.9851	1
PPARA_02	https://www.gsea-msigdb.org/gsea/msigdb/human/geneset/PPARA_02	122	9	0.52087	0.263889	1.0281	0.985571	1
TCCCCAC_MIR491	https://www.gsea-msigdb.org/gsea/msigdb/human/geneset/TCCCCAC_MIR491	57	3	0.363699	0.113643	1.16397	0.985728	1
ZNF667_TARGET_GENES	https://www.gsea-msigdb.org/gsea/msigdb/human/geneset/ZNF667_TARGET_GENES	134	10	0.52728	0.276508	1.00549	0.987601	1
GGGGCCC_MIR296	https://www.gsea-msigdb.org/gsea/msigdb/human/geneset/GGGGCCC_MIR296	71	4	0.390708	0.142363	1.07228	0.988639	1
GTTRYCATRR_UNKNOWN	https://www.gsea-msigdb.org/gsea/msigdb/human/geneset/GTTRYCATRR_UNKNOWN	165	13	0.558948	0.316822	0.986117	0.988744	1
YGCANTGCR_UNKNOWN	https://www.gsea-msigdb.org/gsea/msigdb/human/geneset/YGCANTGCR_UNKNOWN	126	9	0.502957	0.255032	0.991898	0.989573	1
ZNF436_TARGET_GENES	https://www.gsea-msigdb.org/gsea/msigdb/human/geneset/ZNF436_TARGET_GENES	432	42	0.702	0.509395	0.96743	0.989947	1
SF1_Q6	https://www.gsea-msigdb.org/gsea/msigdb/human/geneset/SF1_Q6	243	21	0.617636	0.394144	0.967853	0.990037	1
TRIP13_TARGET_GENES	https://www.gsea-msigdb.org/gsea/msigdb/human/geneset/TRIP13_TARGET_GENES	84	5	0.414082	0.167565	1.02327	0.990287	1
RFX1_02	https://www.gsea-msigdb.org/gsea/msigdb/human/geneset/RFX1_02	272	24	0.631653	0.414687	0.962135	0.990726	1
ZNF354B_TARGET_GENES	https://www.gsea-msigdb.org/gsea/msigdb/human/geneset/ZNF354B_TARGET_GENES	192	15	0.553499	0.326275	0.938968	0.993409	1
ZNF785_TARGET_GENES	https://www.gsea-msigdb.org/gsea/msigdb/human/geneset/ZNF785_TARGET_GENES	66	3	0.311595	0.0977891	0.992865	0.994834	1
ZF5_B	https://www.gsea-msigdb.org/gsea/msigdb/human/geneset/ZF5_B	235	19	0.574122	0.358599	0.919178	0.99508	1
CEBPZ_TARGET_GENES	https://www.gsea-msigdb.org/gsea/msigdb/human/geneset/CEBPZ_TARGET_GENES	1451	160	0.801966	0.677208	0.949708	0.996055	1
ZNF169_TARGET_GENES	https://www.gsea-msigdb.org/gsea/msigdb/human/geneset/ZNF169_TARGET_GENES	39	1	0.172304	0.0236476	1.25547	0.996073	1
BARX2_TARGET_GENES	https://www.gsea-msigdb.org/gsea/msigdb/human/geneset/BARX2_TARGET_GENES	1749	196	0.815326	0.698992	0.951023	0.99642	1
LMTK3_TARGET_GENES	https://www.gsea-msigdb.org/gsea/msigdb/human/geneset/LMTK3_TARGET_GENES	503	47	0.670673	0.495446	0.907873	0.99729	1
ZC3H11A_TARGET_GENES	https://www.gsea-msigdb.org/gsea/msigdb/human/geneset/ZC3H11A_TARGET_GENES	865	88	0.734786	0.587344	0.919243	0.997777	1
NFKBIA_TARGET_GENES	https://www.gsea-msigdb.org/gsea/msigdb/human/geneset/NFKBIA_TARGET_GENES	1037	106	0.737175	0.600659	0.904717	0.998923	1
NRSF_01	https://www.gsea-msigdb.org/gsea/msigdb/human/geneset/NRSF_01	86	3	0.236264	0.0746206	0.748061	0.999512	1
MIER1_TARGET_GENES	https://www.gsea-msigdb.org/gsea/msigdb/human/geneset/MIER1_TARGET_GENES	331	24	0.508669	0.335135	0.772059	0.999821	1
CASP3_TARGET_GENES	https://www.gsea-msigdb.org/gsea/msigdb/human/geneset/CASP3_TARGET_GENES	1	0	2.18568	0.0890127	53.6687	1	1
ZNF248_TARGET_GENES	https://www.gsea-msigdb.org/gsea/msigdb/human/geneset/ZNF248_TARGET_GENES	1	0	2.18568	0.0890127	53.6687	1	1
RPA2_TARGET_GENES	https://www.gsea-msigdb.org/gsea/msigdb/human/geneset/RPA2_TARGET_GENES	3	0	0.936622	0.0483653	18.1382	1	1
GTF3C1_TARGET_GENES	https://www.gsea-msigdb.org/gsea/msigdb/human/geneset/GTF3C1_TARGET_GENES	4	0	0.728446	0.0392071	13.5341	1	1
NR4A2_TARGET_GENES	https://www.gsea-msigdb.org/gsea/msigdb/human/geneset/NR4A2_TARGET_GENES	4	0	0.728446	0.0392071	13.5341	1	1
SOD1_TARGET_GENES	https://www.gsea-msigdb.org/gsea/msigdb/human/geneset/SOD1_TARGET_GENES	4	0	0.728446	0.0392071	13.5341	1	1
SOX15_TARGET_GENES	https://www.gsea-msigdb.org/gsea/msigdb/human/geneset/SOX15_TARGET_GENES	4	0	0.728446	0.0392071	13.5341	1	1
ZNF544_TARGET_GENES	https://www.gsea-msigdb.org/gsea/msigdb/human/geneset/ZNF544_TARGET_GENES	4	0	0.728446	0.0392071	13.5341	1	1
LET_7I_3P	https://www.gsea-msigdb.org/gsea/msigdb/human/geneset/LET_7I_3P	5	0	0.59597	0.0329443	10.7812	1	1
NEUROD2_TARGET_GENES	https://www.gsea-msigdb.org/gsea/msigdb/human/geneset/NEUROD2_TARGET_GENES	5	0	0.59597	0.0329443	10.7812	1	1
NUP214_TARGET_GENES	https://www.gsea-msigdb.org/gsea/msigdb/human/geneset/NUP214_TARGET_GENES	5	0	0.59597	0.0329443	10.7812	1	1
ZNF416_TARGET_GENES	https://www.gsea-msigdb.org/gsea/msigdb/human/geneset/ZNF416_TARGET_GENES	5	0	0.59597	0.0329443	10.7812	1	1
ZNF419_TARGET_GENES	https://www.gsea-msigdb.org/gsea/msigdb/human/geneset/ZNF419_TARGET_GENES	5	0	0.59597	0.0329443	10.7812	1	1
ZSCAN26_TARGET_GENES	https://www.gsea-msigdb.org/gsea/msigdb/human/geneset/ZSCAN26_TARGET_GENES	5	0	0.59597	0.0329443	10.7812	1	1
LAMB3_TARGET_GENES	https://www.gsea-msigdb.org/gsea/msigdb/human/geneset/LAMB3_TARGET_GENES	6	0	0.504256	0.0283982	8.95387	1	1
RBM17_TARGET_GENES	https://www.gsea-msigdb.org/gsea/msigdb/human/geneset/RBM17_TARGET_GENES	6	0	0.504256	0.0283982	8.95387	1	1
ZNF20_TARGET_GENES	https://www.gsea-msigdb.org/gsea/msigdb/human/geneset/ZNF20_TARGET_GENES	6	0	0.504256	0.0283982	8.95387	1	1
SEF1_C	https://www.gsea-msigdb.org/gsea/msigdb/human/geneset/SEF1_C	6	0	0.504256	0.0283982	8.95387	1	1
FOXF2_TARGET_GENES	https://www.gsea-msigdb.org/gsea/msigdb/human/geneset/FOXF2_TARGET_GENES	7	0	0.436999	0.0249507	7.65381	1	1
PBRM1_TARGET_GENES	https://www.gsea-msigdb.org/gsea/msigdb/human/geneset/PBRM1_TARGET_GENES	7	0	0.436999	0.0249507	7.65381	1	1
ZNF493_TARGET_GENES	https://www.gsea-msigdb.org/gsea/msigdb/human/geneset/ZNF493_TARGET_GENES	7	0	0.436999	0.0249507	7.65381	1	1
ZNF776_TARGET_GENES	https://www.gsea-msigdb.org/gsea/msigdb/human/geneset/ZNF776_TARGET_GENES	7	0	0.436999	0.0249507	7.65381	1	1
ACGCACA_MIR210	https://www.gsea-msigdb.org/gsea/msigdb/human/geneset/ACGCACA_MIR210	8	0	0.385567	0.0222475	6.68218	1	1
ADCYAP1_TARGET_GENES	https://www.gsea-msigdb.org/gsea/msigdb/human/geneset/ADCYAP1_TARGET_GENES	9	0	0.344963	0.0200716	5.92876	1	1
STN1_TARGET_GENES	https://www.gsea-msigdb.org/gsea/msigdb/human/geneset/STN1_TARGET_GENES	11	0	0.28494	0.0167858	4.83686	1	1
GTF3A_TARGET_GENES	https://www.gsea-msigdb.org/gsea/msigdb/human/geneset/GTF3A_TARGET_GENES	12	0	0.262131	0.0155153	4.42871	1	1
NR5A1_TARGET_GENES	https://www.gsea-msigdb.org/gsea/msigdb/human/geneset/NR5A1_TARGET_GENES	12	0	0.262131	0.0155153	4.42871	1	1
SVIL_TARGET_GENES	https://www.gsea-msigdb.org/gsea/msigdb/human/geneset/SVIL_TARGET_GENES	13	0	0.242701	0.0144232	4.08396	1	1
BAHD1_TARGET_GENES	https://www.gsea-msigdb.org/gsea/msigdb/human/geneset/BAHD1_TARGET_GENES	24	0	0.133657	0.00812546	2.19853	1	1

## Sheet: Significant_q_lt_0.05
TF_set_name	Description	Set_size_in_background (n)	Overlap_with_Up (a)	OR	CI_lower	CI_upper	p_one_sided	q_BH
UBN1_TARGET_GENES	https://www.gsea-msigdb.org/gsea/msigdb/human/geneset/UBN1_TARGET_GENES	1645	338	1.78704	1.57467	2.02806	6.18102e-18	8.33819e-15
HES2_TARGET_GENES	https://www.gsea-msigdb.org/gsea/msigdb/human/geneset/HES2_TARGET_GENES	1133	242	1.8518	1.59745	2.14664	5.78491e-15	3.90192e-12
TGGAAA_NFAT_Q4_01	https://www.gsea-msigdb.org/gsea/msigdb/human/geneset/TGGAAA_NFAT_Q4_01	1723	336	1.66522	1.46792	1.88904	1.9064e-14	8.44881e-12
TATAAA_TATA_01	https://www.gsea-msigdb.org/gsea/msigdb/human/geneset/TATAAA_TATA_01	1028	222	1.87267	1.60546	2.18435	2.50521e-14	8.44881e-12
AACTTT_UNKNOWN	https://www.gsea-msigdb.org/gsea/msigdb/human/geneset/AACTTT_UNKNOWN	1767	335	1.6034	1.41372	1.81853	9.97883e-13	2.69229e-10
NFAT_Q6	https://www.gsea-msigdb.org/gsea/msigdb/human/geneset/NFAT_Q6	220	67	2.91586	2.18224	3.89612	1.84813e-11	4.15522e-09
CEBPB_02	https://www.gsea-msigdb.org/gsea/msigdb/human/geneset/CEBPB_02	244	70	2.67861	2.02406	3.54482	1.33583e-10	2.57434e-08
TGTTTGY_HNF3_Q6	https://www.gsea-msigdb.org/gsea/msigdb/human/geneset/TGTTTGY_HNF3_Q6	651	144	1.90742	1.57843	2.30499	1.82266e-10	3.07345e-08
LET_7B_3P	https://www.gsea-msigdb.org/gsea/msigdb/human/geneset/LET_7B_3P	701	150	1.82787	1.51936	2.19903	9.0411e-10	1.35516e-07
LET_7F_1_3P	https://www.gsea-msigdb.org/gsea/msigdb/human/geneset/LET_7F_1_3P	701	149	1.81165	1.50523	2.18044	1.66586e-09	2.24724e-07
LET_7A_3P	https://www.gsea-msigdb.org/gsea/msigdb/human/geneset/LET_7A_3P	703	149	1.80491	1.49973	2.17219	2.04149e-09	2.5036e-07
IRF1_01	https://www.gsea-msigdb.org/gsea/msigdb/human/geneset/IRF1_01	220	62	2.60762	1.93885	3.50708	3.20135e-09	3.59885e-07
RAG1_TARGET_GENES	https://www.gsea-msigdb.org/gsea/msigdb/human/geneset/RAG1_TARGET_GENES	1029	201	1.63578	1.39491	1.91824	4.36392e-09	4.52841e-07
PAX3_TARGET_GENES	https://www.gsea-msigdb.org/gsea/msigdb/human/geneset/PAX3_TARGET_GENES	1341	250	1.54985	1.34293	1.78866	5.05617e-09	4.62766e-07
RGAANNTTC_HSF1_01	https://www.gsea-msigdb.org/gsea/msigdb/human/geneset/RGAANNTTC_HSF1_01	410	97	2.06789	1.64108	2.6057	5.14566e-09	4.62766e-07
TGCCAAR_NF1_Q6	https://www.gsea-msigdb.org/gsea/msigdb/human/geneset/TGCCAAR_NF1_Q6	646	137	1.80284	1.4867	2.1862	8.80715e-09	7.42553e-07
HSF2_TARGET_GENES	https://www.gsea-msigdb.org/gsea/msigdb/human/geneset/HSF2_TARGET_GENES	219	60	2.50575	1.85714	3.38089	1.79837e-08	1.42706e-06
WGTTNNNNNAAA_UNKNOWN	https://www.gsea-msigdb.org/gsea/msigdb/human/geneset/WGTTNNNNNAAA_UNKNOWN	488	108	1.89709	1.52646	2.35771	3.35649e-08	2.5155e-06
PSMB5_TARGET_GENES	https://www.gsea-msigdb.org/gsea/msigdb/human/geneset/PSMB5_TARGET_GENES	262	67	2.28278	1.72472	3.02141	5.29896e-08	3.76226e-06
GATA1_05	https://www.gsea-msigdb.org/gsea/msigdb/human/geneset/GATA1_05	226	60	2.3992	1.7812	3.23162	6.2144e-08	4.19161e-06
MXD1_TARGET_GENES	https://www.gsea-msigdb.org/gsea/msigdb/human/geneset/MXD1_TARGET_GENES	578	122	1.78751	1.4581	2.19134	7.54116e-08	4.84429e-06
CEBPA_01	https://www.gsea-msigdb.org/gsea/msigdb/human/geneset/CEBPA_01	228	60	2.37039	1.76063	3.19133	8.72899e-08	5.35246e-06
RYTTCCTG_ETS2_B	https://www.gsea-msigdb.org/gsea/msigdb/human/geneset/RYTTCCTG_ETS2_B	1032	195	1.56566	1.33289	1.83909	9.92502e-08	5.59354e-06
RTAAACA_FREAC2_01	https://www.gsea-msigdb.org/gsea/msigdb/human/geneset/RTAAACA_FREAC2_01	831	163	1.63576	1.37201	1.95023	9.95145e-08	5.59354e-06
CEBP_Q2_01	https://www.gsea-msigdb.org/gsea/msigdb/human/geneset/CEBP_Q2_01	241	62	2.29916	1.71781	3.07725	1.30167e-07	7.02383e-06
FOXE1_TARGET_GENES	https://www.gsea-msigdb.org/gsea/msigdb/human/geneset/FOXE1_TARGET_GENES	660	134	1.70298	1.40296	2.06715	1.88631e-07	9.78704e-06
NF1_Q6_01	https://www.gsea-msigdb.org/gsea/msigdb/human/geneset/NF1_Q6_01	249	63	2.24827	1.68499	2.99987	1.97773e-07	9.88133e-06
TTANTCA_UNKNOWN	https://www.gsea-msigdb.org/gsea/msigdb/human/geneset/TTANTCA_UNKNOWN	843	163	1.60586	1.34731	1.91402	2.58901e-07	1.24735e-05
AREB6_04	https://www.gsea-msigdb.org/gsea/msigdb/human/geneset/AREB6_04	232	59	2.26213	1.67902	3.04775	3.95292e-07	1.83879e-05
IRF1_Q6	https://www.gsea-msigdb.org/gsea/msigdb/human/geneset/IRF1_Q6	233	59	2.24901	1.66964	3.02943	4.6195e-07	2.07723e-05
RGAGGAARY_PU1_Q6	https://www.gsea-msigdb.org/gsea/msigdb/human/geneset/RGAGGAARY_PU1_Q6	476	101	1.79381	1.43488	2.24252	7.60144e-07	3.24089e-05
NKX2_2_TARGET_GENES	https://www.gsea-msigdb.org/gsea/msigdb/human/geneset/NKX2_2_TARGET_GENES	1217	219	1.47472	1.26711	1.71635	7.68779e-07	3.24089e-05
CTTTGA_LEF1_Q2	https://www.gsea-msigdb.org/gsea/msigdb/human/geneset/CTTTGA_LEF1_Q2	1078	197	1.50022	1.27888	1.75986	9.72596e-07	3.97585e-05
ICSBP_Q6	https://www.gsea-msigdb.org/gsea/msigdb/human/geneset/ICSBP_Q6	224	56	2.20928	1.62855	2.99708	1.3824e-06	5.48488e-05
TTTGTAG_MIR520D	https://www.gsea-msigdb.org/gsea/msigdb/human/geneset/TTTGTAG_MIR520D	325	74	1.95778	1.50617	2.5448	1.54245e-06	5.83012e-05
RTTTNNNYTGGM_UNKNOWN	https://www.gsea-msigdb.org/gsea/msigdb/human/geneset/RTTTNNNYTGGM_UNKNOWN	136	39	2.65899	1.8299	3.86372	1.55585e-06	5.83012e-05
CEBP_Q3	https://www.gsea-msigdb.org/gsea/msigdb/human/geneset/CEBP_Q3	222	55	2.18217	1.60494	2.96701	2.30564e-06	8.29148e-05
OSF2_Q6	https://www.gsea-msigdb.org/gsea/msigdb/human/geneset/OSF2_Q6	233	57	2.14636	1.58804	2.90098	2.33563e-06	8.29148e-05
ACTGTGA_MIR27A_MIR27B	https://www.gsea-msigdb.org/gsea/msigdb/human/geneset/ACTGTGA_MIR27A_MIR27B	460	96	1.75445	1.3963	2.20446	2.99956e-06	0.000103754
MAPK3_TARGET_GENES	https://www.gsea-msigdb.org/gsea/msigdb/human/geneset/MAPK3_TARGET_GENES	91	29	3.08833	1.98369	4.8081	3.36683e-06	0.000113546
RACCACAR_AML_Q6	https://www.gsea-msigdb.org/gsea/msigdb/human/geneset/RACCACAR_AML_Q6	225	55	2.14333	1.57741	2.91226	3.57148e-06	0.00011751
ZNF597_TARGET_GENES	https://www.gsea-msigdb.org/gsea/msigdb/human/geneset/ZNF597_TARGET_GENES	717	137	1.57613	1.30288	1.90668	4.45234e-06	0.000143005
PRDM4_TARGET_GENES	https://www.gsea-msigdb.org/gsea/msigdb/human/geneset/PRDM4_TARGET_GENES	545	109	1.66436	1.34425	2.06069	5.26642e-06	0.000165219
STTTCRNTTT_IRF_Q6	https://www.gsea-msigdb.org/gsea/msigdb/human/geneset/STTTCRNTTT_IRF_Q6	174	45	2.30793	1.6401	3.24768	5.59951e-06	0.000171676
ELF1_Q6	https://www.gsea-msigdb.org/gsea/msigdb/human/geneset/ELF1_Q6	234	56	2.08406	1.5395	2.82125	5.82718e-06	0.000173488
YTATTTTNR_MEF2_02	https://www.gsea-msigdb.org/gsea/msigdb/human/geneset/YTATTTTNR_MEF2_02	633	123	1.60727	1.3148	1.9648	5.91582e-06	0.000173488
CTTGTAT_MIR381	https://www.gsea-msigdb.org/gsea/msigdb/human/geneset/CTTGTAT_MIR381	202	50	2.17749	1.57812	3.0045	6.67916e-06	0.000187712
IK3_01	https://www.gsea-msigdb.org/gsea/msigdb/human/geneset/IK3_01	202	50	2.17749	1.57812	3.0045	6.67916e-06	0.000187712
TTCNRGNNNNTTC_HSF_Q6	https://www.gsea-msigdb.org/gsea/msigdb/human/geneset/TTCNRGNNNNTTC_HSF_Q6	144	39	2.45537	1.69664	3.55339	7.12795e-06	0.000196237
SRSF9_TARGET_GENES	https://www.gsea-msigdb.org/gsea/msigdb/human/geneset/SRSF9_TARGET_GENES	667	128	1.58298	1.30022	1.92723	7.30906e-06	0.000197198
CEBP_Q2	https://www.gsea-msigdb.org/gsea/msigdb/human/geneset/CEBP_Q2	220	53	2.10136	1.53894	2.86932	8.34799e-06	0.000220812
TGCCTTA_MIR124A	https://www.gsea-msigdb.org/gsea/msigdb/human/geneset/TGCCTTA_MIR124A	545	108	1.64464	1.32738	2.03773	8.88526e-06	0.000227859
ZNF318_TARGET_GENES	https://www.gsea-msigdb.org/gsea/msigdb/human/geneset/ZNF318_TARGET_GENES	977	176	1.46929	1.24204	1.73811	8.95219e-06	0.000227859
MZF1_TARGET_GENES	https://www.gsea-msigdb.org/gsea/msigdb/human/geneset/MZF1_TARGET_GENES	1589	268	1.3639	1.18869	1.56493	9.79642e-06	0.000244187
HMGB2_TARGET_GENES	https://www.gsea-msigdb.org/gsea/msigdb/human/geneset/HMGB2_TARGET_GENES	485	98	1.68369	1.34426	2.10883	9.95573e-06	0.000244187
ZSCAN30_TARGET_GENES	https://www.gsea-msigdb.org/gsea/msigdb/human/geneset/ZSCAN30_TARGET_GENES	1651	277	1.35589	1.1842	1.55249	1.03755e-05	0.000249939
HMGIY_Q6	https://www.gsea-msigdb.org/gsea/msigdb/human/geneset/HMGIY_Q6	218	52	2.07351	1.51483	2.83825	1.35912e-05	0.000321659
TAF9B_TARGET_GENES	https://www.gsea-msigdb.org/gsea/msigdb/human/geneset/TAF9B_TARGET_GENES	495	99	1.662	1.32878	2.07879	1.39898e-05	0.000325385
LHX9_TARGET_GENES	https://www.gsea-msigdb.org/gsea/msigdb/human/geneset/LHX9_TARGET_GENES	1315	226	1.3913	1.19886	1.61464	1.44286e-05	0.000329901
YNGTTNNNATT_UNKNOWN	https://www.gsea-msigdb.org/gsea/msigdb/human/geneset/YNGTTNNNATT_UNKNOWN	334	72	1.82255	1.40001	2.37262	1.6031e-05	0.000360431
MAFG_TARGET_GENES	https://www.gsea-msigdb.org/gsea/msigdb/human/geneset/MAFG_TARGET_GENES	1479	250	1.36532	1.18467	1.57353	1.68826e-05	0.000373354
AAAYWAACM_HFH4_01	https://www.gsea-msigdb.org/gsea/msigdb/human/geneset/AAAYWAACM_HFH4_01	231	54	2.01968	1.48545	2.74605	1.73258e-05	0.000376975
AML_Q6	https://www.gsea-msigdb.org/gsea/msigdb/human/geneset/AML_Q6	233	54	1.99691	1.46928	2.71401	2.24105e-05	0.00047987
SOX5_01	https://www.gsea-msigdb.org/gsea/msigdb/human/geneset/SOX5_01	245	56	1.96163	1.45208	2.64999	2.43484e-05	0.000513218
TAATTA_CHX10_01	https://www.gsea-msigdb.org/gsea/msigdb/human/geneset/TAATTA_CHX10_01	703	131	1.52555	1.25657	1.8521	2.51648e-05	0.000519958
ATGTTAA_MIR302C	https://www.gsea-msigdb.org/gsea/msigdb/human/geneset/ATGTTAA_MIR302C	234	54	1.98571	1.46132	2.69827	2.5439e-05	0.000519958
GATAAGR_GATA_C	https://www.gsea-msigdb.org/gsea/msigdb/human/geneset/GATAAGR_GATA_C	241	55	1.9573	1.44511	2.65104	2.99876e-05	0.000601492
BARHL1_TARGET_GENES	https://www.gsea-msigdb.org/gsea/msigdb/human/geneset/BARHL1_TARGET_GENES	1216	209	1.38898	1.19032	1.62079	3.03198e-05	0.000601492
PPARGC1A_TARGET_GENES	https://www.gsea-msigdb.org/gsea/msigdb/human/geneset/PPARGC1A_TARGET_GENES	91	27	2.78327	1.77207	4.3715	3.09317e-05	0.000602136
GLI3_TARGET_GENES	https://www.gsea-msigdb.org/gsea/msigdb/human/geneset/GLI3_TARGET_GENES	687	128	1.52471	1.25317	1.85508	3.1245e-05	0.000602136
ATXN7L3_TARGET_GENES	https://www.gsea-msigdb.org/gsea/msigdb/human/geneset/ATXN7L3_TARGET_GENES	624	118	1.55168	1.26501	1.90333	3.23546e-05	0.000614738
NFE2L1_TARGET_GENES	https://www.gsea-msigdb.org/gsea/msigdb/human/geneset/NFE2L1_TARGET_GENES	1740	286	1.32147	1.15664	1.50978	3.61251e-05	0.00066855
TTGGAGA_MIR5155P_MIR519E	https://www.gsea-msigdb.org/gsea/msigdb/human/geneset/TTGGAGA_MIR5155P_MIR519E	143	37	2.30576	1.58266	3.35922	3.6178e-05	0.00066855
ZNF423_TARGET_GENES	https://www.gsea-msigdb.org/gsea/msigdb/human/geneset/ZNF423_TARGET_GENES	976	172	1.42822	1.20559	1.69198	3.9741e-05	0.000724467
TFEB_TARGET_GENES	https://www.gsea-msigdb.org/gsea/msigdb/human/geneset/TFEB_TARGET_GENES	1222	209	1.38029	1.18296	1.61054	4.12122e-05	0.000741269
DLX2_TARGET_GENES	https://www.gsea-msigdb.org/gsea/msigdb/human/geneset/DLX2_TARGET_GENES	221	51	1.98468	1.44785	2.72055	4.20448e-05	0.000746295
ZZZ3_TARGET_GENES	https://www.gsea-msigdb.org/gsea/msigdb/human/geneset/ZZZ3_TARGET_GENES	285	62	1.84124	1.38583	2.44629	4.53127e-05	0.000793534
WTGAAAT_UNKNOWN	https://www.gsea-msigdb.org/gsea/msigdb/human/geneset/WTGAAAT_UNKNOWN	547	105	1.57876	1.27151	1.96027	4.64595e-05	0.000793534
ATGTCAC_MIR489	https://www.gsea-msigdb.org/gsea/msigdb/human/geneset/ATGTCAC_MIR489	88	26	2.76598	1.74679	4.37981	4.66271e-05	0.000793534
NFAT_Q4_01	https://www.gsea-msigdb.org/gsea/msigdb/human/geneset/NFAT_Q4_01	239	54	1.93153	1.42279	2.62218	4.70591e-05	0.000793534
ZNF274_TARGET_GENES	https://www.gsea-msigdb.org/gsea/msigdb/human/geneset/ZNF274_TARGET_GENES	823	148	1.46133	1.21778	1.75359	4.9989e-05	0.000832533
ATAAGCT_MIR21	https://www.gsea-msigdb.org/gsea/msigdb/human/geneset/ATAAGCT_MIR21	109	30	2.50596	1.643	3.82218	5.6086e-05	0.000922684
E2F1_Q6_01	https://www.gsea-msigdb.org/gsea/msigdb/human/geneset/E2F1_Q6_01	235	53	1.92665	1.41531	2.62273	5.78988e-05	0.000940714
ATGTACA_MIR493	https://www.gsea-msigdb.org/gsea/msigdb/human/geneset/ATGTACA_MIR493	311	66	1.78445	1.35589	2.34846	5.85767e-05	0.000940714
TTGCWCAAY_CEBPB_02	https://www.gsea-msigdb.org/gsea/msigdb/human/geneset/TTGCWCAAY_CEBPB_02	56	19	3.38328	1.9431	5.8909	6.10969e-05	0.000969644
ATF5_TARGET_GENES	https://www.gsea-msigdb.org/gsea/msigdb/human/geneset/ATF5_TARGET_GENES	396	80	1.67892	1.30956	2.15245	6.29728e-05	0.000987794
GGATTA_PITX2_Q2	https://www.gsea-msigdb.org/gsea/msigdb/human/geneset/GGATTA_PITX2_Q2	508	98	1.58729	1.26886	1.98563	6.735e-05	0.00104431
STAT5A_03	https://www.gsea-msigdb.org/gsea/msigdb/human/geneset/STAT5A_03	248	55	1.88562	1.3939	2.55079	6.88287e-05	0.00105511
GATA1_04	https://www.gsea-msigdb.org/gsea/msigdb/human/geneset/GATA1_04	197	46	2.01386	1.44434	2.80795	7.21378e-05	0.00109341
NCOA2_TARGET_GENES	https://www.gsea-msigdb.org/gsea/msigdb/human/geneset/NCOA2_TARGET_GENES	436	86	1.63001	1.28327	2.07044	8.28184e-05	0.00124136
WGGAATGY_TEF1_Q6	https://www.gsea-msigdb.org/gsea/msigdb/human/geneset/WGGAATGY_TEF1_Q6	345	71	1.71683	1.31853	2.23546	8.74082e-05	0.00129576
LYF1_01	https://www.gsea-msigdb.org/gsea/msigdb/human/geneset/LYF1_01	239	53	1.88482	1.3856	2.56389	9.24963e-05	0.00135002
GTF2A2_TARGET_GENES	https://www.gsea-msigdb.org/gsea/msigdb/human/geneset/GTF2A2_TARGET_GENES	481	93	1.59077	1.26427	2.00158	9.3689e-05	0.00135002
GR_Q6_01	https://www.gsea-msigdb.org/gsea/msigdb/human/geneset/GR_Q6_01	245	54	1.87027	1.37914	2.53629	9.46444e-05	0.00135002
AGCATTA_MIR155	https://www.gsea-msigdb.org/gsea/msigdb/human/geneset/AGCATTA_MIR155	133	34	2.26709	1.53255	3.3537	9.5072e-05	0.00135002
CCAATNNSNNNGCG_UNKNOWN	https://www.gsea-msigdb.org/gsea/msigdb/human/geneset/CCAATNNSNNNGCG_UNKNOWN	58	19	3.20945	1.85217	5.56134	0.000104819	0.00147293
AUTS2_TARGET_GENES	https://www.gsea-msigdb.org/gsea/msigdb/human/geneset/AUTS2_TARGET_GENES	584	109	1.52452	1.23341	1.88435	0.000109389	0.00151556
SRF_Q5_01	https://www.gsea-msigdb.org/gsea/msigdb/human/geneset/SRF_Q5_01	206	47	1.95397	1.40788	2.71186	0.0001101	0.00151556
FAC1_01	https://www.gsea-msigdb.org/gsea/msigdb/human/geneset/FAC1_01	195	45	1.98263	1.41763	2.7728	0.000115158	0.00156918
CHAF1B_TARGET_GENES	https://www.gsea-msigdb.org/gsea/msigdb/human/geneset/CHAF1B_TARGET_GENES	865	152	1.41997	1.18653	1.69933	0.000126844	0.00171113
PAX4_02	https://www.gsea-msigdb.org/gsea/msigdb/human/geneset/PAX4_02	213	48	1.92304	1.3911	2.65838	0.000128649	0.00171829
IRF2_01	https://www.gsea-msigdb.org/gsea/msigdb/human/geneset/IRF2_01	119	31	2.32437	1.54068	3.50669	0.000130655	0.00172798
ATAACCT_MIR154	https://www.gsea-msigdb.org/gsea/msigdb/human/geneset/ATAACCT_MIR154	59	19	3.12905	1.80983	5.40987	0.000135602	0.00176564
E2F1_Q6	https://www.gsea-msigdb.org/gsea/msigdb/human/geneset/E2F1_Q6	225	50	1.88902	1.37619	2.59295	0.000136121	0.00176564
F10_TARGET_GENES	https://www.gsea-msigdb.org/gsea/msigdb/human/geneset/F10_TARGET_GENES	243	53	1.84475	1.3571	2.50761	0.000145032	0.00186332
HMGA1_TARGET_GENES	https://www.gsea-msigdb.org/gsea/msigdb/human/geneset/HMGA1_TARGET_GENES	763	136	1.44316	1.19388	1.74449	0.000149484	0.00190239
HSF2_01	https://www.gsea-msigdb.org/gsea/msigdb/human/geneset/HSF2_01	232	51	1.86298	1.36204	2.54816	0.000156079	0.00196776
ZFHX3_TARGET_GENES	https://www.gsea-msigdb.org/gsea/msigdb/human/geneset/ZFHX3_TARGET_GENES	1626	264	1.29815	1.13086	1.49018	0.000166457	0.00206779
AHRR_TARGET_GENES	https://www.gsea-msigdb.org/gsea/msigdb/human/geneset/AHRR_TARGET_GENES	1224	205	1.34348	1.15017	1.56928	0.000167079	0.00206779
DYRK1A_TARGET_GENES	https://www.gsea-msigdb.org/gsea/msigdb/human/geneset/DYRK1A_TARGET_GENES	713	128	1.45491	1.19673	1.76878	0.000169684	0.00208095
EVI1_04	https://www.gsea-msigdb.org/gsea/msigdb/human/geneset/EVI1_04	210	47	1.90561	1.37429	2.64236	0.000178261	0.00216643
TGAATGT_MIR181A_MIR181B_MIR181C_MIR181D	https://www.gsea-msigdb.org/gsea/msigdb/human/geneset/TGAATGT_MIR181A_MIR181B_MIR181C_MIR181D	477	91	1.56368	1.24017	1.97159	0.000180184	0.00216693
GCACTTT_MIR175P_MIR20A_MIR106A_MIR106B_MIR20B_MIR519D	https://www.gsea-msigdb.org/gsea/msigdb/human/geneset/GCACTTT_MIR175P_MIR20A_MIR106A_MIR106B_MIR20B_MIR519D	585	108	1.50351	1.21557	1.85965	0.000181514	0.00216693
ATTCTTT_MIR186	https://www.gsea-msigdb.org/gsea/msigdb/human/geneset/ATTCTTT_MIR186	263	56	1.78936	1.32847	2.41014	0.000186483	0.00220672
ALPHACP1_01	https://www.gsea-msigdb.org/gsea/msigdb/human/geneset/ALPHACP1_01	240	52	1.82875	1.34183	2.49236	0.000198108	0.00232389
LET_7F_2_3P	https://www.gsea-msigdb.org/gsea/msigdb/human/geneset/LET_7F_2_3P	373	74	1.63932	1.26714	2.1208	0.000208227	0.00242154
E2F4DP1_01	https://www.gsea-msigdb.org/gsea/msigdb/human/geneset/E2F4DP1_01	229	50	1.84641	1.3462	2.53251	0.000213974	0.0024671
GATA6_01	https://www.gsea-msigdb.org/gsea/msigdb/human/geneset/GATA6_01	218	48	1.86598	1.35126	2.57678	0.000230154	0.00263117
IPF1_Q4	https://www.gsea-msigdb.org/gsea/msigdb/human/geneset/IPF1_Q4	224	49	1.85059	1.34488	2.54647	0.000234776	0.00266145
AFP1_Q6	https://www.gsea-msigdb.org/gsea/msigdb/human/geneset/AFP1_Q6	230	50	1.83606	1.3389	2.51783	0.000238871	0.0026853
ACCATTT_MIR522	https://www.gsea-msigdb.org/gsea/msigdb/human/geneset/ACCATTT_MIR522	156	37	2.05247	1.41629	2.97441	0.000251606	0.0028051
TACTTGA_MIR26A_MIR26B	https://www.gsea-msigdb.org/gsea/msigdb/human/geneset/TACTTGA_MIR26A_MIR26B	296	61	1.71735	1.29227	2.28224	0.000254086	0.00280953
PU1_Q6	https://www.gsea-msigdb.org/gsea/msigdb/human/geneset/PU1_Q6	219	48	1.85497	1.34356	2.56105	0.000257555	0.00282473
AR_Q6	https://www.gsea-msigdb.org/gsea/msigdb/human/geneset/AR_Q6	231	50	1.82582	1.33168	2.50332	0.00026635	0.00287931
CAGCTG_AP4_Q5	https://www.gsea-msigdb.org/gsea/msigdb/human/geneset/CAGCTG_AP4_Q5	1384	227	1.31087	1.13062	1.51985	0.0002668	0.00287931
GCTNWTTGK_UNKNOWN	https://www.gsea-msigdb.org/gsea/msigdb/human/geneset/GCTNWTTGK_UNKNOWN	279	58	1.73579	1.29646	2.32399	0.000280779	0.00300612
NKX2_5_TARGET_GENES	https://www.gsea-msigdb.org/gsea/msigdb/human/geneset/NKX2_5_TARGET_GENES	1407	230	1.30563	1.12715	1.51236	0.000296201	0.00314627
FREAC3_01	https://www.gsea-msigdb.org/gsea/msigdb/human/geneset/FREAC3_01	221	48	1.83334	1.32842	2.53016	0.000321328	0.00335109
IRF_Q6	https://www.gsea-msigdb.org/gsea/msigdb/human/geneset/IRF_Q6	221	48	1.83334	1.32842	2.53016	0.000321328	0.00335109
ATACTGT_MIR144	https://www.gsea-msigdb.org/gsea/msigdb/human/geneset/ATACTGT_MIR144	192	43	1.906	1.35453	2.68199	0.000322936	0.00335109
GGGTGGRR_PAX4_03	https://www.gsea-msigdb.org/gsea/msigdb/human/geneset/GGGTGGRR_PAX4_03	1205	200	1.32755	1.13465	1.55325	0.000327852	0.00337613
HSF1_01	https://www.gsea-msigdb.org/gsea/msigdb/human/geneset/HSF1_01	245	52	1.7809	1.30784	2.42508	0.000336013	0.00340586
TGGNNNNNNKCCAR_UNKNOWN	https://www.gsea-msigdb.org/gsea/msigdb/human/geneset/TGGNNNNNNKCCAR_UNKNOWN	385	75	1.60214	1.24118	2.06808	0.000336659	0.00340586
CENPT_TARGET_GENES	https://www.gsea-msigdb.org/gsea/msigdb/human/geneset/CENPT_TARGET_GENES	58	18	2.96334	1.69665	5.17571	0.000338314	0.00340586
FOXO1_01	https://www.gsea-msigdb.org/gsea/msigdb/human/geneset/FOXO1_01	216	47	1.83738	1.32678	2.54448	0.000352866	0.00352604
TEAD2_TARGET_GENES	https://www.gsea-msigdb.org/gsea/msigdb/human/geneset/TEAD2_TARGET_GENES	1386	226	1.30102	1.12187	1.50877	0.000385402	0.00380172
HNF3ALPHA_Q6	https://www.gsea-msigdb.org/gsea/msigdb/human/geneset/HNF3ALPHA_Q6	182	41	1.91994	1.353	2.72443	0.000386091	0.00380172
PBX1_02	https://www.gsea-msigdb.org/gsea/msigdb/human/geneset/PBX1_02	110	28	2.25142	1.46342	3.46373	0.000407326	0.00398176
TTCYRGAA_UNKNOWN	https://www.gsea-msigdb.org/gsea/msigdb/human/geneset/TTCYRGAA_UNKNOWN	308	62	1.66706	1.25832	2.20858	0.000438088	0.00423954
GCCATNTTG_YY1_Q6	https://www.gsea-msigdb.org/gsea/msigdb/human/geneset/GCCATNTTG_YY1_Q6	426	81	1.55517	1.217	1.98729	0.000439982	0.00423954
AAAYRNCTG_UNKNOWN	https://www.gsea-msigdb.org/gsea/msigdb/human/geneset/AAAYRNCTG_UNKNOWN	339	67	1.62991	1.24399	2.13556	0.000450249	0.00428674
TERF1_TARGET_GENES	https://www.gsea-msigdb.org/gsea/msigdb/human/geneset/TERF1_TARGET_GENES	236	50	1.77627	1.29671	2.43318	0.000451236	0.00428674
SRF_Q4	https://www.gsea-msigdb.org/gsea/msigdb/human/geneset/SRF_Q4	207	45	1.83461	1.31552	2.55851	0.000475051	0.0044577
GR_01	https://www.gsea-msigdb.org/gsea/msigdb/human/geneset/GR_01	178	40	1.91347	1.34283	2.72659	0.00047584	0.0044577
TET1_TARGET_GENES	https://www.gsea-msigdb.org/gsea/msigdb/human/geneset/TET1_TARGET_GENES	1207	199	1.31628	1.12472	1.54048	0.000482167	0.00448582
E2F_03	https://www.gsea-msigdb.org/gsea/msigdb/human/geneset/E2F_03	243	51	1.75523	1.28577	2.39611	0.000501751	0.00463604
POU6F1_01	https://www.gsea-msigdb.org/gsea/msigdb/human/geneset/POU6F1_01	196	43	1.85578	1.32014	2.60875	0.000512349	0.00470176
PER1_TARGET_GENES	https://www.gsea-msigdb.org/gsea/msigdb/human/geneset/PER1_TARGET_GENES	28	11	4.25588	1.99147	9.09505	0.000523777	0.00477415
E2F_Q3	https://www.gsea-msigdb.org/gsea/msigdb/human/geneset/E2F_Q3	220	47	1.79452	1.29688	2.48311	0.00054241	0.00488622
GCGSCMNTTT_UNKNOWN	https://www.gsea-msigdb.org/gsea/msigdb/human/geneset/GCGSCMNTTT_UNKNOWN	65	19	2.72006	1.59156	4.6487	0.000545251	0.00488622
E2F1DP1RB_01	https://www.gsea-msigdb.org/gsea/msigdb/human/geneset/E2F1DP1RB_01	226	48	1.78137	1.29202	2.45606	0.000546938	0.00488622
HAND1E47_01	https://www.gsea-msigdb.org/gsea/msigdb/human/geneset/HAND1E47_01	250	52	1.73547	1.27552	2.36129	0.000554834	0.00492415
EN1_01	https://www.gsea-msigdb.org/gsea/msigdb/human/geneset/EN1_01	96	25	2.32057	1.46862	3.66674	0.000563686	0.00497001
TGCACTT_MIR519C_MIR519B_MIR519A	https://www.gsea-msigdb.org/gsea/msigdb/human/geneset/TGCACTT_MIR519C_MIR519B_MIR519A	436	82	1.53415	1.20267	1.95698	0.00057647	0.00504973
TAATGTG_MIR323	https://www.gsea-msigdb.org/gsea/msigdb/human/geneset/TAATGTG_MIR323	157	36	1.9631	1.35036	2.85388	0.000598471	0.00520649
PAX_Q6	https://www.gsea-msigdb.org/gsea/msigdb/human/geneset/PAX_Q6	227	48	1.77132	1.28498	2.44175	0.000606181	0.00520649
FOXO4_02	https://www.gsea-msigdb.org/gsea/msigdb/human/geneset/FOXO4_02	239	50	1.7478	1.27659	2.39293	0.000610877	0.00520649
SRY_02	https://www.gsea-msigdb.org/gsea/msigdb/human/geneset/SRY_02	239	50	1.7478	1.27659	2.39293	0.000610877	0.00520649
TATA_01	https://www.gsea-msigdb.org/gsea/msigdb/human/geneset/TATA_01	186	41	1.86658	1.31681	2.64587	0.000616663	0.00520649
TGANTCA_AP1_C	https://www.gsea-msigdb.org/gsea/msigdb/human/geneset/TGANTCA_AP1_C	1016	170	1.3375	1.12892	1.58461	0.000617523	0.00520649
LET_7C_3P	https://www.gsea-msigdb.org/gsea/msigdb/human/geneset/LET_7C_3P	559	101	1.46224	1.17457	1.82036	0.000627456	0.00525738
HFH3_01	https://www.gsea-msigdb.org/gsea/msigdb/human/geneset/HFH3_01	169	38	1.9143	1.33123	2.75277	0.000641562	0.00534239
TAANNYSGCG_UNKNOWN	https://www.gsea-msigdb.org/gsea/msigdb/human/geneset/TAANNYSGCG_UNKNOWN	76	21	2.51497	1.51888	4.16431	0.000655407	0.00540186
SRY_01	https://www.gsea-msigdb.org/gsea/msigdb/human/geneset/SRY_01	210	45	1.80097	1.29224	2.50997	0.000656712	0.00540186
CAGTATT_MIR200B_MIR200C_MIR429	https://www.gsea-msigdb.org/gsea/msigdb/human/geneset/CAGTATT_MIR200B_MIR200C_MIR429	457	85	1.51347	1.19183	1.92192	0.000661291	0.00540655
E2F_Q4_01	https://www.gsea-msigdb.org/gsea/msigdb/human/geneset/E2F_Q4_01	228	48	1.76139	1.27801	2.42761	0.000671069	0.00543859
NFKB_Q6	https://www.gsea-msigdb.org/gsea/msigdb/human/geneset/NFKB_Q6	234	49	1.74964	1.27388	2.40307	0.000673273	0.00543859
AGCACTT_MIR93_MIR302A_MIR302B_MIR302C_MIR302D_MIR372_MIR373_MIR520E_MIR520A_MIR526B_MIR520B_MIR520C_MIR520D	https://www.gsea-msigdb.org/gsea/msigdb/human/geneset/AGCACTT_MIR93_MIR302A_MIR302B_MIR302C_MIR302D_MIR372_MIR373_MIR520E_MIR520A_MIR526B_MIR520B_MIR520C_MIR520D	338	66	1.60502	1.22303	2.10632	0.000691729	0.00555442
GGCNKCCATNK_UNKNOWN	https://www.gsea-msigdb.org/gsea/msigdb/human/geneset/GGCNKCCATNK_UNKNOWN	119	29	2.1244	1.39536	3.23433	0.000701069	0.0055961
SFMBT1_TARGET_GENES	https://www.gsea-msigdb.org/gsea/msigdb/human/geneset/SFMBT1_TARGET_GENES	1526	244	1.27084	1.10173	1.4659	0.000723205	0.00573885
HIF1_Q3	https://www.gsea-msigdb.org/gsea/msigdb/human/geneset/HIF1_Q3	229	48	1.75157	1.27111	2.41362	0.000742059	0.00583165
MAML1_TARGET_GENES	https://www.gsea-msigdb.org/gsea/msigdb/human/geneset/MAML1_TARGET_GENES	241	50	1.72932	1.26352	2.36682	0.000743547	0.00583165
TAGCTTT_MIR9	https://www.gsea-msigdb.org/gsea/msigdb/human/geneset/TAGCTTT_MIR9	230	48	1.74185	1.26429	2.3998	0.000819636	0.00639127
ETS2_B	https://www.gsea-msigdb.org/gsea/msigdb/human/geneset/ETS2_B	267	54	1.67515	1.2395	2.26392	0.00088056	0.00682687
ER_Q6_01	https://www.gsea-msigdb.org/gsea/msigdb/human/geneset/ER_Q6_01	255	52	1.69228	1.24474	2.30074	0.000893039	0.00688406
ZNF7_TARGET_GENES	https://www.gsea-msigdb.org/gsea/msigdb/human/geneset/ZNF7_TARGET_GENES	769	132	1.37601	1.13606	1.66663	0.000899893	0.00688752
STAT5B_01	https://www.gsea-msigdb.org/gsea/msigdb/human/geneset/STAT5B_01	225	47	1.74365	1.26133	2.41041	0.0009037	0.00688752
FOXD2_TARGET_GENES	https://www.gsea-msigdb.org/gsea/msigdb/human/geneset/FOXD2_TARGET_GENES	1161	190	1.30299	1.10967	1.52999	0.000925521	0.0070142
E2F_Q4	https://www.gsea-msigdb.org/gsea/msigdb/human/geneset/E2F_Q4	232	48	1.72274	1.25087	2.37262	0.000996646	0.00743348
E2F_02	https://www.gsea-msigdb.org/gsea/msigdb/human/geneset/E2F_02	226	47	1.73382	1.25445	2.39637	0.000997375	0.00743348
E2F_Q3_01	https://www.gsea-msigdb.org/gsea/msigdb/human/geneset/E2F_Q3_01	226	47	1.73382	1.25445	2.39637	0.000997375	0.00743348
SRPK1_TARGET_GENES	https://www.gsea-msigdb.org/gsea/msigdb/human/geneset/SRPK1_TARGET_GENES	349	67	1.57128	1.20035	2.05683	0.00100951	0.00748261
CUX1_TARGET_GENES	https://www.gsea-msigdb.org/gsea/msigdb/human/geneset/CUX1_TARGET_GENES	752	129	1.37451	1.13244	1.66833	0.00104836	0.00772805
YKACATTT_UNKNOWN	https://www.gsea-msigdb.org/gsea/msigdb/human/geneset/YKACATTT_UNKNOWN	257	52	1.6756	1.23284	2.27736	0.0010729	0.00786602
TMTCGCGANR_UNKNOWN	https://www.gsea-msigdb.org/gsea/msigdb/human/geneset/TMTCGCGANR_UNKNOWN	162	36	1.8847	1.29862	2.73529	0.00109748	0.00797846
FOXO1_02	https://www.gsea-msigdb.org/gsea/msigdb/human/geneset/FOXO1_02	221	46	1.73548	1.25128	2.40703	0.00110007	0.00797846
GCAAAAA_MIR129	https://www.gsea-msigdb.org/gsea/msigdb/human/geneset/GCAAAAA_MIR129	180	39	1.82501	1.27739	2.6074	0.00116358	0.00833755
AAACCAC_MIR140	https://www.gsea-msigdb.org/gsea/msigdb/human/geneset/AAACCAC_MIR140	106	26	2.14161	1.37351	3.33925	0.00116493	0.00833755
OVOL3_TARGET_GENES	https://www.gsea-msigdb.org/gsea/msigdb/human/geneset/OVOL3_TARGET_GENES	459	84	1.48294	1.16668	1.88494	0.00116812	0.00833755
KTGGYRSGAA_UNKNOWN	https://www.gsea-msigdb.org/gsea/msigdb/human/geneset/KTGGYRSGAA_UNKNOWN	74	20	2.43886	1.4579	4.07986	0.00117825	0.00836554
GFI1_01	https://www.gsea-msigdb.org/gsea/msigdb/human/geneset/GFI1_01	234	48	1.70403	1.23772	2.34603	0.00120661	0.00845933
GATA4_Q3	https://www.gsea-msigdb.org/gsea/msigdb/human/geneset/GATA4_Q3	228	47	1.71448	1.24091	2.36877	0.00121078	0.00845933
CDPCR3HD_01	https://www.gsea-msigdb.org/gsea/msigdb/human/geneset/CDPCR3HD_01	216	45	1.73723	1.24804	2.41815	0.0012134	0.00845933
EWSR1_TARGET_GENES	https://www.gsea-msigdb.org/gsea/msigdb/human/geneset/EWSR1_TARGET_GENES	889	149	1.33775	1.11686	1.60231	0.00121654	0.00845933
HFH8_01	https://www.gsea-msigdb.org/gsea/msigdb/human/geneset/HFH8_01	181	39	1.81207	1.26867	2.58821	0.00129741	0.0089754
CEBPB_01	https://www.gsea-msigdb.org/gsea/msigdb/human/geneset/CEBPB_01	241	49	1.68523	1.22845	2.31184	0.00131741	0.00902381
ZNF224_TARGET_GENES	https://www.gsea-msigdb.org/gsea/msigdb/human/geneset/ZNF224_TARGET_GENES	1252	202	1.28113	1.0962	1.49724	0.00131778	0.00902381
CRX_Q4	https://www.gsea-msigdb.org/gsea/msigdb/human/geneset/CRX_Q4	229	47	1.70497	1.23425	2.35521	0.00133182	0.00907385
HBZ_TARGET_GENES	https://www.gsea-msigdb.org/gsea/msigdb/human/geneset/HBZ_TARGET_GENES	899	150	1.33037	1.11142	1.59245	0.0014139	0.00958469
ACCAAAG_MIR9	https://www.gsea-msigdb.org/gsea/msigdb/human/geneset/ACCAAAG_MIR9	488	88	1.45658	1.15253	1.84084	0.00143395	0.0096379
NF1_Q6	https://www.gsea-msigdb.org/gsea/msigdb/human/geneset/NF1_Q6	242	49	1.67641	1.22222	2.29937	0.00144395	0.0096379
SMAD_Q6	https://www.gsea-msigdb.org/gsea/msigdb/human/geneset/SMAD_Q6	242	49	1.67641	1.22222	2.29937	0.00144395	0.0096379
GTGTTGA_MIR505	https://www.gsea-msigdb.org/gsea/msigdb/human/geneset/GTGTTGA_MIR505	102	25	2.13907	1.36004	3.36434	0.00145033	0.0096379
HLF_01	https://www.gsea-msigdb.org/gsea/msigdb/human/geneset/HLF_01	230	47	1.69556	1.22766	2.3418	0.00146336	0.00967369
ACTTTAT_MIR1425P	https://www.gsea-msigdb.org/gsea/msigdb/human/geneset/ACTTTAT_MIR1425P	279	55	1.62201	1.20455	2.18414	0.00147006	0.00967369
YATGNWAAT_OCT_C	https://www.gsea-msigdb.org/gsea/msigdb/human/geneset/YATGNWAAT_OCT_C	304	59	1.59129	1.19435	2.12015	0.00149347	0.00978007
HOXC11_TARGET_GENES	https://www.gsea-msigdb.org/gsea/msigdb/human/geneset/HOXC11_TARGET_GENES	50	15	2.82005	1.53823	5.17005	0.00151835	0.00987187
BANP_TARGET_GENES	https://www.gsea-msigdb.org/gsea/msigdb/human/geneset/BANP_TARGET_GENES	706	121	1.3719	1.12352	1.6752	0.00152213	0.00987187
AML1_01	https://www.gsea-msigdb.org/gsea/msigdb/human/geneset/AML1_01	249	50	1.6591	1.21378	2.26779	0.00156583	0.0100586
AML1_Q6	https://www.gsea-msigdb.org/gsea/msigdb/human/geneset/AML1_Q6	249	50	1.6591	1.21378	2.26779	0.00156583	0.0100586
AR_02	https://www.gsea-msigdb.org/gsea/msigdb/human/geneset/AR_02	36	12	3.28856	1.64278	6.58313	0.00162286	0.010358
FOXO4_01	https://www.gsea-msigdb.org/gsea/msigdb/human/geneset/FOXO4_01	213	44	1.71831	1.23036	2.39977	0.0016278	0.010358
ZNF581_TARGET_GENES	https://www.gsea-msigdb.org/gsea/msigdb/human/geneset/ZNF581_TARGET_GENES	299	58	1.59006	1.19057	2.1236	0.0016483	0.0104392
VDR_Q6	https://www.gsea-msigdb.org/gsea/msigdb/human/geneset/VDR_Q6	244	49	1.65904	1.20995	2.27481	0.00172938	0.0107783
RAAGNYNNCTTY_UNKNOWN	https://www.gsea-msigdb.org/gsea/msigdb/human/geneset/RAAGNYNNCTTY_UNKNOWN	137	31	1.92784	1.28955	2.88208	0.0017297	0.0107783
CP2_01	https://www.gsea-msigdb.org/gsea/msigdb/human/geneset/CP2_01	238	48	1.66781	1.21223	2.2946	0.00174616	0.0107783
ACAACTT_MIR382	https://www.gsea-msigdb.org/gsea/msigdb/human/geneset/ACAACTT_MIR382	71	19	2.40545	1.4203	4.07392	0.00175454	0.0107783
PR_Q2	https://www.gsea-msigdb.org/gsea/msigdb/human/geneset/PR_Q2	232	47	1.67706	1.21469	2.31542	0.00176101	0.0107783
MSX1_TARGET_GENES	https://www.gsea-msigdb.org/gsea/msigdb/human/geneset/MSX1_TARGET_GENES	178	38	1.79039	1.2483	2.56789	0.00176944	0.0107783
E2F1DP1_01	https://www.gsea-msigdb.org/gsea/msigdb/human/geneset/E2F1DP1_01	226	46	1.68683	1.21734	2.33737	0.00177374	0.0107783
E2F1DP2_01	https://www.gsea-msigdb.org/gsea/msigdb/human/geneset/E2F1DP2_01	226	46	1.68683	1.21734	2.33737	0.00177374	0.0107783
E2F4DP2_01	https://www.gsea-msigdb.org/gsea/msigdb/human/geneset/E2F4DP2_01	226	46	1.68683	1.21734	2.33737	0.00177374	0.0107783
KMT2D_TARGET_GENES	https://www.gsea-msigdb.org/gsea/msigdb/human/geneset/KMT2D_TARGET_GENES	636	110	1.38604	1.12431	1.7087	0.00178551	0.0108011
CC2D1A_TARGET_GENES	https://www.gsea-msigdb.org/gsea/msigdb/human/geneset/CC2D1A_TARGET_GENES	1358	216	1.25964	1.08317	1.46486	0.00187188	0.011273
COREBINDINGFACTOR_Q6	https://www.gsea-msigdb.org/gsea/msigdb/human/geneset/COREBINDINGFACTOR_Q6	239	48	1.65899	1.20602	2.28208	0.00191024	0.0114084
KCCGNSWTTT_UNKNOWN	https://www.gsea-msigdb.org/gsea/msigdb/human/geneset/KCCGNSWTTT_UNKNOWN	104	25	2.0847	1.32732	3.27424	0.00193741	0.0114084
AATGTGA_MIR23A_MIR23B	https://www.gsea-msigdb.org/gsea/msigdb/human/geneset/AATGTGA_MIR23A_MIR23B	396	73	1.49457	1.15581	1.93263	0.00193774	0.0114084
KMCATNNWGGA_UNKNOWN	https://www.gsea-msigdb.org/gsea/msigdb/human/geneset/KMCATNNWGGA_UNKNOWN	93	23	2.16404	1.3489	3.47176	0.0019394	0.0114084
E2F_Q6	https://www.gsea-msigdb.org/gsea/msigdb/human/geneset/E2F_Q6	227	46	1.67742	1.21077	2.32392	0.00194509	0.0114084
NFKAPPAB_01	https://www.gsea-msigdb.org/gsea/msigdb/human/geneset/NFKAPPAB_01	227	46	1.67742	1.21077	2.32392	0.00194509	0.0114084
CREB3L4_TARGET_GENES	https://www.gsea-msigdb.org/gsea/msigdb/human/geneset/CREB3L4_TARGET_GENES	1318	210	1.26181	1.08287	1.47033	0.00198131	0.0114973
GATA3_01	https://www.gsea-msigdb.org/gsea/msigdb/human/geneset/GATA3_01	203	42	1.72123	1.22285	2.42272	0.00198373	0.0114973
PR_02	https://www.gsea-msigdb.org/gsea/msigdb/human/geneset/PR_02	121	28	1.98398	1.29796	3.03257	0.00198582	0.0114973
NR0B1_TARGET_GENES	https://www.gsea-msigdb.org/gsea/msigdb/human/geneset/NR0B1_TARGET_GENES	346	65	1.52881	1.16401	2.00794	0.00207304	0.011951
GR_Q6	https://www.gsea-msigdb.org/gsea/msigdb/human/geneset/GR_Q6	234	47	1.65895	1.20199	2.28963	0.00211025	0.0121137
ZSCAN2_TARGET_GENES	https://www.gsea-msigdb.org/gsea/msigdb/human/geneset/ZSCAN2_TARGET_GENES	760	128	1.3433	1.10632	1.63105	0.00217389	0.0124262
POU1F1_Q6	https://www.gsea-msigdb.org/gsea/msigdb/human/geneset/POU1F1_Q6	204	42	1.71052	1.2155	2.40712	0.00218501	0.0124288
AACATTC_MIR4093P	https://www.gsea-msigdb.org/gsea/msigdb/human/geneset/AACATTC_MIR4093P	139	31	1.89194	1.26659	2.82605	0.00220198	0.0124288
CCAWYNNGAAR_UNKNOWN	https://www.gsea-msigdb.org/gsea/msigdb/human/geneset/CCAWYNNGAAR_UNKNOWN	139	31	1.89194	1.26659	2.82605	0.00220198	0.0124288
STAT6_01	https://www.gsea-msigdb.org/gsea/msigdb/human/geneset/STAT6_01	241	48	1.64162	1.19379	2.25746	0.00227916	0.0127576
TCF1P_Q6	https://www.gsea-msigdb.org/gsea/msigdb/human/geneset/TCF1P_Q6	241	48	1.64162	1.19379	2.25746	0.00227916	0.0127576
GTGCAAT_MIR25_MIR32_MIR92_MIR363_MIR367	https://www.gsea-msigdb.org/gsea/msigdb/human/geneset/GTGCAAT_MIR25_MIR32_MIR92_MIR363_MIR367	297	57	1.56869	1.17209	2.0995	0.00230613	0.0128552
FOXO3_01	https://www.gsea-msigdb.org/gsea/msigdb/human/geneset/FOXO3_01	223	45	1.66829	1.20013	2.31909	0.00235407	0.0130685
CACGTG_MYC_Q2	https://www.gsea-msigdb.org/gsea/msigdb/human/geneset/CACGTG_MYC_Q2	1006	164	1.29388	1.08941	1.53674	0.00236498	0.0130753
HP1SITEFACTOR_Q6	https://www.gsea-msigdb.org/gsea/msigdb/human/geneset/HP1SITEFACTOR_Q6	205	42	1.69993	1.20824	2.39172	0.00240377	0.0132268
AACGGTT_MIR451	https://www.gsea-msigdb.org/gsea/msigdb/human/geneset/AACGGTT_MIR451	12	6	6.56976	2.11743	20.3841	0.002412	0.0132268
AP1_Q4	https://www.gsea-msigdb.org/gsea/msigdb/human/geneset/AP1_Q4	248	49	1.62535	1.18613	2.22721	0.00245141	0.0133427
CEBPE_TARGET_GENES	https://www.gsea-msigdb.org/gsea/msigdb/human/geneset/CEBPE_TARGET_GENES	24	9	3.94406	1.72441	9.02085	0.00246198	0.0133427
ZNF596_TARGET_GENES	https://www.gsea-msigdb.org/gsea/msigdb/human/geneset/ZNF596_TARGET_GENES	556	97	1.39921	1.12001	1.74802	0.00246281	0.0133427
YTAAYNGCT_UNKNOWN	https://www.gsea-msigdb.org/gsea/msigdb/human/geneset/YTAAYNGCT_UNKNOWN	140	31	1.87449	1.25541	2.79884	0.00247702	0.013366
ZNF680_TARGET_GENES	https://www.gsea-msigdb.org/gsea/msigdb/human/geneset/ZNF680_TARGET_GENES	736	124	1.34338	1.10309	1.63601	0.00249397	0.0134038
SMAD3_Q6	https://www.gsea-msigdb.org/gsea/msigdb/human/geneset/SMAD3_Q6	218	44	1.66849	1.19586	2.32791	0.00260121	0.013915
GGARNTKYCCA_UNKNOWN	https://www.gsea-msigdb.org/gsea/msigdb/human/geneset/GGARNTKYCCA_UNKNOWN	68	18	2.36943	1.38056	4.06663	0.0026097	0.013915
CAGCTTT_MIR320	https://www.gsea-msigdb.org/gsea/msigdb/human/geneset/CAGCTTT_MIR320	249	49	1.61714	1.18031	2.21562	0.00266838	0.0141718
CTAGGAA_MIR384	https://www.gsea-msigdb.org/gsea/msigdb/human/geneset/CTAGGAA_MIR384	63	17	2.43206	1.39243	4.24789	0.00272082	0.0143937
EVI1_02	https://www.gsea-msigdb.org/gsea/msigdb/human/geneset/EVI1_02	118	27	1.9547	1.26989	3.0088	0.00280084	0.0145821
KAT5_TARGET_GENES	https://www.gsea-msigdb.org/gsea/msigdb/human/geneset/KAT5_TARGET_GENES	833	138	1.31721	1.0926	1.58799	0.00280481	0.0145821
TTTNNANAGCYR_UNKNOWN	https://www.gsea-msigdb.org/gsea/msigdb/human/geneset/TTTNNANAGCYR_UNKNOWN	90	22	2.13032	1.31515	3.45077	0.00280922	0.0145821
TGTTTAC_MIR30A5P_MIR30C_MIR30D_MIR30B_MIR30E5P	https://www.gsea-msigdb.org/gsea/msigdb/human/geneset/TGTTTAC_MIR30A5P_MIR30C_MIR30D_MIR30B_MIR30E5P	565	98	1.38932	1.11346	1.73352	0.00280936	0.0145821
TATCTGG_MIR488	https://www.gsea-msigdb.org/gsea/msigdb/human/geneset/TATCTGG_MIR488	58	16	2.50666	1.4075	4.4642	0.00281048	0.0145821
TAATAAT_MIR126	https://www.gsea-msigdb.org/gsea/msigdb/human/geneset/TAATAAT_MIR126	219	44	1.65887	1.18919	2.31405	0.00284716	0.0146596
E2F1_Q4_01	https://www.gsea-msigdb.org/gsea/msigdb/human/geneset/E2F1_Q4_01	219	44	1.65887	1.18919	2.31405	0.00284716	0.0146596
USF_C	https://www.gsea-msigdb.org/gsea/msigdb/human/geneset/USF_C	269	52	1.58193	1.1659	2.14643	0.00298419	0.0152528
ZSCAN5C_TARGET_GENES	https://www.gsea-msigdb.org/gsea/msigdb/human/geneset/ZSCAN5C_TARGET_GENES	130	29	1.89193	1.24961	2.86443	0.00298499	0.0152528
PSIP1_TARGET_GENES	https://www.gsea-msigdb.org/gsea/msigdb/human/geneset/PSIP1_TARGET_GENES	613	105	1.36881	1.10531	1.69513	0.00305096	0.0155311
IK2_01	https://www.gsea-msigdb.org/gsea/msigdb/human/geneset/IK2_01	245	48	1.60795	1.17005	2.20975	0.00320624	0.0162512
LHX3_01	https://www.gsea-msigdb.org/gsea/msigdb/human/geneset/LHX3_01	184	38	1.71627	1.1985	2.45773	0.00325336	0.0162512
CATGTAA_MIR496	https://www.gsea-msigdb.org/gsea/msigdb/human/geneset/CATGTAA_MIR496	172	36	1.74521	1.20614	2.5252	0.00325601	0.0162512
NFY_01	https://www.gsea-msigdb.org/gsea/msigdb/human/geneset/NFY_01	239	47	1.61532	1.17135	2.22756	0.00325807	0.0162512
FOXD3_01	https://www.gsea-msigdb.org/gsea/msigdb/human/geneset/FOXD3_01	178	37	1.73022	1.20214	2.49029	0.00325814	0.0162512
TGACATY_UNKNOWN	https://www.gsea-msigdb.org/gsea/msigdb/human/geneset/TGACATY_UNKNOWN	601	103	1.36946	1.10362	1.69934	0.00326469	0.0162512
LET_7A_2_3P	https://www.gsea-msigdb.org/gsea/msigdb/human/geneset/LET_7A_2_3P	271	52	1.56732	1.15543	2.12604	0.00349537	0.017272
LET_7G_3P	https://www.gsea-msigdb.org/gsea/msigdb/human/geneset/LET_7G_3P	271	52	1.56732	1.15543	2.12604	0.00349537	0.017272
E2F1_Q4	https://www.gsea-msigdb.org/gsea/msigdb/human/geneset/E2F1_Q4	240	47	1.60686	1.16541	2.21555	0.0035431	0.0174439
MEIS1BHOXA9_01	https://www.gsea-msigdb.org/gsea/msigdb/human/geneset/MEIS1BHOXA9_01	120	27	1.91246	1.24376	2.94068	0.00359158	0.0176183
GTF2E2_TARGET_GENES	https://www.gsea-msigdb.org/gsea/msigdb/human/geneset/GTF2E2_TARGET_GENES	335	62	1.50004	1.13538	1.98184	0.00368053	0.0179892
CTTTGTA_MIR524	https://www.gsea-msigdb.org/gsea/msigdb/human/geneset/CTTTGTA_MIR524	419	75	1.44119	1.11919	1.85584	0.00372447	0.0181383
CTATGCA_MIR153	https://www.gsea-msigdb.org/gsea/msigdb/human/geneset/CTATGCA_MIR153	216	43	1.63951	1.17131	2.29487	0.00375863	0.0182388
ZNF22_TARGET_GENES	https://www.gsea-msigdb.org/gsea/msigdb/human/geneset/ZNF22_TARGET_GENES	929	151	1.28775	1.0769	1.53989	0.00385221	0.0186259
RYAAAKNNNNNNTTGW_UNKNOWN	https://www.gsea-msigdb.org/gsea/msigdb/human/geneset/RYAAAKNNNNNNTTGW_UNKNOWN	76	19	2.19387	1.30341	3.69267	0.00404478	0.0194564
GTGCAAA_MIR507	https://www.gsea-msigdb.org/gsea/msigdb/human/geneset/GTGCAAA_MIR507	121	27	1.89202	1.23109	2.90776	0.00405281	0.0194564
MEIS1AHOXA9_01	https://www.gsea-msigdb.org/gsea/msigdb/human/geneset/MEIS1AHOXA9_01	104	24	1.97551	1.24981	3.12258	0.00415142	0.0198591
NMYC_01	https://www.gsea-msigdb.org/gsea/msigdb/human/geneset/NMYC_01	267	51	1.55823	1.14557	2.11956	0.0041713	0.0198837
ZNF843_TARGET_GENES	https://www.gsea-msigdb.org/gsea/msigdb/human/geneset/ZNF843_TARGET_GENES	795	131	1.30768	1.07971	1.58377	0.00426005	0.0202352
ZF5_01	https://www.gsea-msigdb.org/gsea/msigdb/human/geneset/ZF5_01	230	45	1.60458	1.15572	2.22775	0.00432856	0.0204885
OCT1_01	https://www.gsea-msigdb.org/gsea/msigdb/human/geneset/OCT1_01	224	44	1.61237	1.15691	2.24712	0.0044004	0.0207557
SOX3_TARGET_GENES	https://www.gsea-msigdb.org/gsea/msigdb/human/geneset/SOX3_TARGET_GENES	481	84	1.39913	1.10205	1.77629	0.00446548	0.0209893
ATTACAT_MIR3803P	https://www.gsea-msigdb.org/gsea/msigdb/human/geneset/ATTACAT_MIR3803P	99	23	1.99257	1.24775	3.18198	0.00453108	0.0212237
YCATTAA_UNKNOWN	https://www.gsea-msigdb.org/gsea/msigdb/human/geneset/YCATTAA_UNKNOWN	488	85	1.39475	1.10017	1.7682	0.00456845	0.0213247
CREL_01	https://www.gsea-msigdb.org/gsea/msigdb/human/geneset/CREL_01	237	46	1.58876	1.14874	2.19733	0.00461733	0.0214047
PXR_Q2	https://www.gsea-msigdb.org/gsea/msigdb/human/geneset/PXR_Q2	237	46	1.58876	1.14874	2.19733	0.00461733	0.0214047
ZNF618_TARGET_GENES	https://www.gsea-msigdb.org/gsea/msigdb/human/geneset/ZNF618_TARGET_GENES	1259	198	1.24016	1.05998	1.45096	0.0046911	0.0215591
MEF2C_TARGET_GENES	https://www.gsea-msigdb.org/gsea/msigdb/human/geneset/MEF2C_TARGET_GENES	1546	239	1.21701	1.05408	1.40513	0.00469388	0.0215591
ATCTTGC_MIR31	https://www.gsea-msigdb.org/gsea/msigdb/human/geneset/ATCTTGC_MIR31	77	19	2.15593	1.2823	3.62476	0.0047174	0.0215591
WWTAAGGC_UNKNOWN	https://www.gsea-msigdb.org/gsea/msigdb/human/geneset/WWTAAGGC_UNKNOWN	134	29	1.81948	1.20386	2.74991	0.00472828	0.0215591
NAB2_TARGET_GENES	https://www.gsea-msigdb.org/gsea/msigdb/human/geneset/NAB2_TARGET_GENES	1434	223	1.22484	1.05587	1.42085	0.00474066	0.0215591
ACATTCC_MIR1_MIR206	https://www.gsea-msigdb.org/gsea/msigdb/human/geneset/ACATTCC_MIR1_MIR206	294	55	1.519	1.13011	2.04173	0.00474651	0.0215591
PBX1_01	https://www.gsea-msigdb.org/gsea/msigdb/human/geneset/PBX1_01	225	44	1.60337	1.15067	2.23419	0.00478546	0.0215906
SRF_Q6	https://www.gsea-msigdb.org/gsea/msigdb/human/geneset/SRF_Q6	225	44	1.60337	1.15067	2.23419	0.00478546	0.0215906
ETS1_B	https://www.gsea-msigdb.org/gsea/msigdb/human/geneset/ETS1_B	250	48	1.56774	1.14165	2.15285	0.00480781	0.0216191
HNF4ALPHA_Q6	https://www.gsea-msigdb.org/gsea/msigdb/human/geneset/HNF4ALPHA_Q6	244	47	1.57391	1.14222	2.16874	0.00490774	0.0219951
OCT_C	https://www.gsea-msigdb.org/gsea/msigdb/human/geneset/OCT_C	213	42	1.61972	1.15309	2.27518	0.00494256	0.0220779
ZFP28_TARGET_GENES	https://www.gsea-msigdb.org/gsea/msigdb/human/geneset/ZFP28_TARGET_GENES	83	20	2.08946	1.26156	3.46069	0.00506973	0.0225712
PITX2_Q2	https://www.gsea-msigdb.org/gsea/msigdb/human/geneset/PITX2_Q2	226	44	1.59448	1.14449	2.2214	0.00519881	0.0230204
RP58_01	https://www.gsea-msigdb.org/gsea/msigdb/human/geneset/RP58_01	189	38	1.65901	1.15992	2.37284	0.00520476	0.0230204
SMTTTTGT_UNKNOWN	https://www.gsea-msigdb.org/gsea/msigdb/human/geneset/SMTTTTGT_UNKNOWN	379	68	1.44431	1.10773	1.88317	0.00523283	0.0230689
ELF5_TARGET_GENES	https://www.gsea-msigdb.org/gsea/msigdb/human/geneset/ELF5_TARGET_GENES	451	79	1.40367	1.09758	1.79514	0.00526353	0.0231287
NFMUE1_Q6	https://www.gsea-msigdb.org/gsea/msigdb/human/geneset/NFMUE1_Q6	245	47	1.56587	1.13657	2.15734	0.00531163	0.0232642
CATTTCA_MIR203	https://www.gsea-msigdb.org/gsea/msigdb/human/geneset/CATTTCA_MIR203	277	52	1.52504	1.12513	2.0671	0.00550571	0.0240362
TGCTGAY_UNKNOWN	https://www.gsea-msigdb.org/gsea/msigdb/human/geneset/TGCTGAY_UNKNOWN	492	85	1.38075	1.08934	1.7501	0.00568647	0.0247453
GATA1_02	https://www.gsea-msigdb.org/gsea/msigdb/human/geneset/GATA1_02	209	41	1.60909	1.14112	2.26896	0.00595206	0.0258178
CAGGTA_AREB6_01	https://www.gsea-msigdb.org/gsea/msigdb/human/geneset/CAGGTA_AREB6_01	708	117	1.31079	1.07076	1.60463	0.00606153	0.0261319
TGACAGNY_MEIS1_01	https://www.gsea-msigdb.org/gsea/msigdb/human/geneset/TGACAGNY_MEIS1_01	776	127	1.29624	1.06735	1.57422	0.00606323	0.0261319
GCM_Q2	https://www.gsea-msigdb.org/gsea/msigdb/human/geneset/GCM_Q2	228	44	1.57698	1.13232	2.19627	0.00611695	0.0262795
TTF1_Q6	https://www.gsea-msigdb.org/gsea/msigdb/human/geneset/TTF1_Q6	241	46	1.55584	1.12565	2.15043	0.00634545	0.0271746
FEV_TARGET_GENES	https://www.gsea-msigdb.org/gsea/msigdb/human/geneset/FEV_TARGET_GENES	1549	238	1.2075	1.04563	1.39443	0.00637082	0.0271969
AAGCCAT_MIR135A_MIR135B	https://www.gsea-msigdb.org/gsea/msigdb/human/geneset/AAGCCAT_MIR135A_MIR135B	324	59	1.46964	1.10533	1.95402	0.00643616	0.0273892
NCOA4_TARGET_GENES	https://www.gsea-msigdb.org/gsea/msigdb/human/geneset/NCOA4_TARGET_GENES	956	153	1.26338	1.05796	1.50869	0.00648072	0.0274921
DR3_Q4	https://www.gsea-msigdb.org/gsea/msigdb/human/geneset/DR3_Q4	137	29	1.76866	1.17168	2.66981	0.00653789	0.0276477
EMX1_TARGET_GENES	https://www.gsea-msigdb.org/gsea/msigdb/human/geneset/EMX1_TARGET_GENES	204	40	1.60791	1.13552	2.27683	0.00658499	0.0277598
HOXA4_Q2	https://www.gsea-msigdb.org/gsea/msigdb/human/geneset/HOXA4_Q2	229	44	1.56837	1.12633	2.18391	0.00662513	0.0278421
SUPT16H_TARGET_GENES	https://www.gsea-msigdb.org/gsea/msigdb/human/geneset/SUPT16H_TARGET_GENES	1579	242	1.20396	1.04373	1.38879	0.00671503	0.0281322
NFKB_C	https://www.gsea-msigdb.org/gsea/msigdb/human/geneset/NFKB_C	242	46	1.54782	1.12002	2.13902	0.00685415	0.0286261
DMRT1_TARGET_GENES	https://www.gsea-msigdb.org/gsea/msigdb/human/geneset/DMRT1_TARGET_GENES	377	67	1.42724	1.09282	1.86399	0.00690429	0.0287466
PAX2_02	https://www.gsea-msigdb.org/gsea/msigdb/human/geneset/PAX2_02	236	45	1.55368	1.12018	2.15494	0.00701152	0.0290139
STAT5A_01	https://www.gsea-msigdb.org/gsea/msigdb/human/geneset/STAT5A_01	236	45	1.55368	1.12018	2.15494	0.00701152	0.0290139
MYCMAX_02	https://www.gsea-msigdb.org/gsea/msigdb/human/geneset/MYCMAX_02	249	47	1.53454	1.11449	2.11291	0.00722139	0.0297139
ACACTGG_MIR199A_MIR199B	https://www.gsea-msigdb.org/gsea/msigdb/human/geneset/ACACTGG_MIR199A_MIR199B	156	32	1.70014	1.15041	2.51255	0.00722472	0.0297139
PAX4_04	https://www.gsea-msigdb.org/gsea/msigdb/human/geneset/PAX4_04	199	39	1.60669	1.12972	2.28503	0.00728671	0.0298503
CCAWWNAAGG_SRF_Q4	https://www.gsea-msigdb.org/gsea/msigdb/human/geneset/CCAWWNAAGG_SRF_Q4	80	19	2.04958	1.22289	3.43514	0.00730622	0.0298503
SOX9_B1	https://www.gsea-msigdb.org/gsea/msigdb/human/geneset/SOX9_B1	224	43	1.56639	1.12071	2.18931	0.00732428	0.0298503
SMAD4_Q6	https://www.gsea-msigdb.org/gsea/msigdb/human/geneset/SMAD4_Q6	218	42	1.57329	1.1211	2.20789	0.00747854	0.0303872
TTGCCAA_MIR182	https://www.gsea-msigdb.org/gsea/msigdb/human/geneset/TTGCCAA_MIR182	320	58	1.46099	1.09635	1.9469	0.00756022	0.0305854
E2F1_Q3	https://www.gsea-msigdb.org/gsea/msigdb/human/geneset/E2F1_Q3	237	45	1.54551	1.11446	2.14326	0.00757266	0.0305854
TTGCACT_MIR130A_MIR301_MIR130B	https://www.gsea-msigdb.org/gsea/msigdb/human/geneset/TTGCACT_MIR130A_MIR301_MIR130B	392	69	1.4107	1.08457	1.8349	0.00773635	0.0311098
LFA1_Q6	https://www.gsea-msigdb.org/gsea/msigdb/human/geneset/LFA1_Q6	231	44	1.55144	1.11454	2.1596	0.00774862	0.0311098
ZNF766_TARGET_GENES	https://www.gsea-msigdb.org/gsea/msigdb/human/geneset/ZNF766_TARGET_GENES	1058	167	1.24312	1.04871	1.47356	0.00779623	0.0312081
GGCACTT_MIR519E	https://www.gsea-msigdb.org/gsea/msigdb/human/geneset/GGCACTT_MIR519E	121	26	1.80205	1.16574	2.78567	0.00792108	0.0314571
ZIM3_TARGET_GENES	https://www.gsea-msigdb.org/gsea/msigdb/human/geneset/ZIM3_TARGET_GENES	920	147	1.26028	1.05181	1.51006	0.00794327	0.0314571
AP1_Q6	https://www.gsea-msigdb.org/gsea/msigdb/human/geneset/AP1_Q6	244	46	1.53203	1.10893	2.11654	0.00797503	0.0314571
DR4_Q2	https://www.gsea-msigdb.org/gsea/msigdb/human/geneset/DR4_Q2	244	46	1.53203	1.10893	2.11654	0.00797503	0.0314571
NERF_Q2	https://www.gsea-msigdb.org/gsea/msigdb/human/geneset/NERF_Q2	244	46	1.53203	1.10893	2.11654	0.00797503	0.0314571
DLX6_TARGET_GENES	https://www.gsea-msigdb.org/gsea/msigdb/human/geneset/DLX6_TARGET_GENES	532	90	1.34606	1.06941	1.69429	0.00803751	0.0316111
ZNF146_TARGET_GENES	https://www.gsea-msigdb.org/gsea/msigdb/human/geneset/ZNF146_TARGET_GENES	1004	159	1.24752	1.04819	1.48475	0.00823126	0.032279
TTCYNRGAA_STAT5B_01	https://www.gsea-msigdb.org/gsea/msigdb/human/geneset/TTCYNRGAA_STAT5B_01	302	55	1.46919	1.09401	1.97303	0.0082652	0.0323181
E2F_Q6_01	https://www.gsea-msigdb.org/gsea/msigdb/human/geneset/E2F_Q6_01	232	44	1.5431	1.10874	2.14764	0.00836765	0.0325301
TST1_01	https://www.gsea-msigdb.org/gsea/msigdb/human/geneset/TST1_01	232	44	1.5431	1.10874	2.14764	0.00836765	0.0325301
LMO2COM_02	https://www.gsea-msigdb.org/gsea/msigdb/human/geneset/LMO2COM_02	207	40	1.57878	1.11562	2.23423	0.00844153	0.0327231
NKX25_01	https://www.gsea-msigdb.org/gsea/msigdb/human/geneset/NKX25_01	104	23	1.86908	1.17435	2.97482	0.00846972	0.0327383
OCT1_B	https://www.gsea-msigdb.org/gsea/msigdb/human/geneset/OCT1_B	226	43	1.54911	1.10873	2.1644	0.00856448	0.03301
E2F1_Q3_01	https://www.gsea-msigdb.org/gsea/msigdb/human/geneset/E2F1_Q3_01	245	46	1.52425	1.10347	2.10547	0.00859069	0.0330166
ACTGAAA_MIR30A3P_MIR30E3P	https://www.gsea-msigdb.org/gsea/msigdb/human/geneset/ACTGAAA_MIR30A3P_MIR30E3P	195	38	1.5951	1.11676	2.27834	0.00877111	0.0336143
TATA_C	https://www.gsea-msigdb.org/gsea/msigdb/human/geneset/TATA_C	227	43	1.54061	1.10283	2.15216	0.00924743	0.0353393
GCNF_01	https://www.gsea-msigdb.org/gsea/msigdb/human/geneset/GCNF_01	65	16	2.14778	1.21985	3.78157	0.00928649	0.0353883
ATACCTC_MIR202	https://www.gsea-msigdb.org/gsea/msigdb/human/geneset/ATACCTC_MIR202	171	34	1.635	1.12083	2.38504	0.00935516	0.0355496
NFKAPPAB65_01	https://www.gsea-msigdb.org/gsea/msigdb/human/geneset/NFKAPPAB65_01	221	42	1.54668	1.10273	2.16937	0.00946774	0.0358764
TGCAAAC_MIR452	https://www.gsea-msigdb.org/gsea/msigdb/human/geneset/TGCAAAC_MIR452	105	23	1.84619	1.16069	2.93655	0.00952121	0.0359779
CDPCR3_01	https://www.gsea-msigdb.org/gsea/msigdb/human/geneset/CDPCR3_01	49	13	2.3744	1.25777	4.48236	0.00955646	0.0360102
SGCGSSAAA_E2F1DP2_01	https://www.gsea-msigdb.org/gsea/msigdb/human/geneset/SGCGSSAAA_E2F1DP2_01	159	32	1.65972	1.12411	2.45052	0.00958622	0.0360218
ATCATGA_MIR433	https://www.gsea-msigdb.org/gsea/msigdb/human/geneset/ATCATGA_MIR433	111	24	1.81589	1.15371	2.85815	0.00966466	0.0362015
TITF1_Q3	https://www.gsea-msigdb.org/gsea/msigdb/human/geneset/TITF1_Q3	215	41	1.55311	1.10269	2.18752	0.00968772	0.0362015
ISRE_01	https://www.gsea-msigdb.org/gsea/msigdb/human/geneset/ISRE_01	228	43	1.5322	1.097	2.14005	0.00997505	0.0370337
PTF1BETA_Q6	https://www.gsea-msigdb.org/gsea/msigdb/human/geneset/PTF1BETA_Q6	228	43	1.5322	1.097	2.14005	0.00997505	0.0370337
ACATATC_MIR190	https://www.gsea-msigdb.org/gsea/msigdb/human/geneset/ACATATC_MIR190	60	15	2.19223	1.2205	3.93763	0.0099928	0.0370337
OCT1_03	https://www.gsea-msigdb.org/gsea/msigdb/human/geneset/OCT1_03	203	39	1.56717	1.10285	2.22697	0.0101236	0.0373672
TTTGCAC_MIR19A_MIR19B	https://www.gsea-msigdb.org/gsea/msigdb/human/geneset/TTTGCAC_MIR19A_MIR19B	510	86	1.34024	1.05941	1.69551	0.010191	0.0373672
HIF1_Q5	https://www.gsea-msigdb.org/gsea/msigdb/human/geneset/HIF1_Q5	241	45	1.51365	1.09217	2.09777	0.0102079	0.0373672
SKIL_TARGET_GENES	https://www.gsea-msigdb.org/gsea/msigdb/human/geneset/SKIL_TARGET_GENES	1750	264	1.18154	1.03015	1.35517	0.0102179	0.0373672
FOXM1_01	https://www.gsea-msigdb.org/gsea/msigdb/human/geneset/FOXM1_01	222	42	1.53801	1.09674	2.15682	0.0102213	0.0373672
ZNF510_TARGET_GENES	https://www.gsea-msigdb.org/gsea/msigdb/human/geneset/ZNF510_TARGET_GENES	39	11	2.58244	1.28428	5.19281	0.0102896	0.0374143
MYOGNF1_01	https://www.gsea-msigdb.org/gsea/msigdb/human/geneset/MYOGNF1_01	39	11	2.58244	1.28428	5.19281	0.0102896	0.0374143
ID1_TARGET_GENES	https://www.gsea-msigdb.org/gsea/msigdb/human/geneset/ID1_TARGET_GENES	1143	178	1.22332	1.03741	1.44255	0.0103257	0.0374445
GTGCCTT_MIR506	https://www.gsea-msigdb.org/gsea/msigdb/human/geneset/GTGCCTT_MIR506	714	116	1.28343	1.04788	1.57194	0.0104817	0.0378428
HNF3_Q6	https://www.gsea-msigdb.org/gsea/msigdb/human/geneset/HNF3_Q6	160	32	1.64666	1.11561	2.43051	0.0105018	0.0378428
CHX10_01	https://www.gsea-msigdb.org/gsea/msigdb/human/geneset/CHX10_01	191	37	1.58308	1.1034	2.2713	0.0105477	0.0378428
FOX_Q2	https://www.gsea-msigdb.org/gsea/msigdb/human/geneset/FOX_Q2	191	37	1.58308	1.1034	2.2713	0.0105477	0.0378428
ZNF547_TARGET_GENES	https://www.gsea-msigdb.org/gsea/msigdb/human/geneset/ZNF547_TARGET_GENES	300	54	1.44791	1.0757	1.94891	0.0110604	0.0395769
MED25_TARGET_GENES	https://www.gsea-msigdb.org/gsea/msigdb/human/geneset/MED25_TARGET_GENES	89	20	1.90717	1.15759	3.14213	0.0113023	0.0403356
HSF_Q6	https://www.gsea-msigdb.org/gsea/msigdb/human/geneset/HSF_Q6	192	37	1.57279	1.09647	2.25603	0.0114438	0.040698
GTACTGT_MIR101	https://www.gsea-msigdb.org/gsea/msigdb/human/geneset/GTACTGT_MIR101	249	46	1.4939	1.08214	2.06234	0.0114642	0.040698
HNF1_01	https://www.gsea-msigdb.org/gsea/msigdb/human/geneset/HNF1_01	186	36	1.58116	1.09669	2.27964	0.0116797	0.0413542
IRF5_TARGET_GENES	https://www.gsea-msigdb.org/gsea/msigdb/human/geneset/IRF5_TARGET_GENES	758	122	1.26928	1.04154	1.54683	0.011758	0.0415223
CTACTGT_MIR199A	https://www.gsea-msigdb.org/gsea/msigdb/human/geneset/CTACTGT_MIR199A	180	35	1.59011	1.09703	2.30481	0.0119098	0.0419488
STAT5A_02	https://www.gsea-msigdb.org/gsea/msigdb/human/geneset/STAT5A_02	131	27	1.70919	1.11726	2.61475	0.0120492	0.0423291
AAANWWTGC_UNKNOWN	https://www.gsea-msigdb.org/gsea/msigdb/human/geneset/AAANWWTGC_UNKNOWN	174	34	1.59971	1.09752	2.33171	0.0121325	0.042511
ATF4_Q2	https://www.gsea-msigdb.org/gsea/msigdb/human/geneset/ATF4_Q2	250	46	1.4865	1.07693	2.05182	0.0122949	0.0428575
TTAYRTAA_E4BP4_01	https://www.gsea-msigdb.org/gsea/msigdb/human/geneset/TTAYRTAA_E4BP4_01	250	46	1.4865	1.07693	2.05182	0.0122949	0.0428575
FREAC2_01	https://www.gsea-msigdb.org/gsea/msigdb/human/geneset/FREAC2_01	231	43	1.50751	1.07986	2.10453	0.0124477	0.0431669
TGIF_01	https://www.gsea-msigdb.org/gsea/msigdb/human/geneset/TGIF_01	231	43	1.50751	1.07986	2.10453	0.0124477	0.0431669
NFKB_Q6_01	https://www.gsea-msigdb.org/gsea/msigdb/human/geneset/NFKB_Q6_01	212	40	1.53248	1.08395	2.16662	0.0124935	0.0432148
MYBL1_TARGET_GENES	https://www.gsea-msigdb.org/gsea/msigdb/human/geneset/MYBL1_TARGET_GENES	414	71	1.36646	1.05512	1.76966	0.0126249	0.0435575
NOTCH3_TARGET_GENES	https://www.gsea-msigdb.org/gsea/msigdb/human/geneset/NOTCH3_TARGET_GENES	1269	195	1.20439	1.02859	1.41025	0.0127149	0.043756
ZNF529_TARGET_GENES	https://www.gsea-msigdb.org/gsea/msigdb/human/geneset/ZNF529_TARGET_GENES	35	10	2.6289	1.26133	5.47925	0.0128676	0.044169
FOXJ2_TARGET_GENES	https://www.gsea-msigdb.org/gsea/msigdb/human/geneset/FOXJ2_TARGET_GENES	522	87	1.32123	1.04604	1.66882	0.0131222	0.0448663
GGCNNMSMYNTTG_UNKNOWN	https://www.gsea-msigdb.org/gsea/msigdb/human/geneset/GGCNNMSMYNTTG_UNKNOWN	73	17	1.99672	1.15877	3.44063	0.0131373	0.0448663
CIC_TARGET_GENES	https://www.gsea-msigdb.org/gsea/msigdb/human/geneset/CIC_TARGET_GENES	442	75	1.34922	1.04922	1.735	0.0135267	0.0460795
CGTCTTA_MIR208	https://www.gsea-msigdb.org/gsea/msigdb/human/geneset/CGTCTTA_MIR208	8	4	6.56595	1.64119	26.2686	0.013742	0.046695
GATA1_03	https://www.gsea-msigdb.org/gsea/msigdb/human/geneset/GATA1_03	207	39	1.52953	1.07722	2.17176	0.0138162	0.0468294
RUVBL1_TARGET_GENES	https://www.gsea-msigdb.org/gsea/msigdb/human/geneset/RUVBL1_TARGET_GENES	157	31	1.62013	1.09157	2.40465	0.013913	0.0470393
IRF7_01	https://www.gsea-msigdb.org/gsea/msigdb/human/geneset/IRF7_01	239	44	1.48716	1.06973	2.06749	0.0139573	0.0470711
CTTTAAR_UNKNOWN	https://www.gsea-msigdb.org/gsea/msigdb/human/geneset/CTTTAAR_UNKNOWN	895	141	1.2379	1.02965	1.48828	0.0144975	0.0487708
CIZ_01	https://www.gsea-msigdb.org/gsea/msigdb/human/geneset/CIZ_01	227	42	1.49605	1.06773	2.09619	0.0147699	0.0495637
OCT1_05	https://www.gsea-msigdb.org/gsea/msigdb/human/geneset/OCT1_05	208	39	1.5204	1.071	2.15838	0.0148931	0.0498531
RRAGTTGT_UNKNOWN	https://www.gsea-msigdb.org/gsea/msigdb/human/geneset/RRAGTTGT_UNKNOWN	240	44	1.4795	1.06438	2.05652	0.014961	0.0499562

## Sheet: Top20_summary
TF_set_name	Description	Set_size_in_background (n)	Overlap_with_Up (a)	OR	CI_lower	CI_upper	p_one_sided	q_BH
UBN1_TARGET_GENES	https://www.gsea-msigdb.org/gsea/msigdb/human/geneset/UBN1_TARGET_GENES	1645	338	1.78704	1.57467	2.02806	6.18102e-18	8.33819e-15
HES2_TARGET_GENES	https://www.gsea-msigdb.org/gsea/msigdb/human/geneset/HES2_TARGET_GENES	1133	242	1.8518	1.59745	2.14664	5.78491e-15	3.90192e-12
TGGAAA_NFAT_Q4_01	https://www.gsea-msigdb.org/gsea/msigdb/human/geneset/TGGAAA_NFAT_Q4_01	1723	336	1.66522	1.46792	1.88904	1.9064e-14	8.44881e-12
TATAAA_TATA_01	https://www.gsea-msigdb.org/gsea/msigdb/human/geneset/TATAAA_TATA_01	1028	222	1.87267	1.60546	2.18435	2.50521e-14	8.44881e-12
AACTTT_UNKNOWN	https://www.gsea-msigdb.org/gsea/msigdb/human/geneset/AACTTT_UNKNOWN	1767	335	1.6034	1.41372	1.81853	9.97883e-13	2.69229e-10
NFAT_Q6	https://www.gsea-msigdb.org/gsea/msigdb/human/geneset/NFAT_Q6	220	67	2.91586	2.18224	3.89612	1.84813e-11	4.15522e-09
CEBPB_02	https://www.gsea-msigdb.org/gsea/msigdb/human/geneset/CEBPB_02	244	70	2.67861	2.02406	3.54482	1.33583e-10	2.57434e-08
TGTTTGY_HNF3_Q6	https://www.gsea-msigdb.org/gsea/msigdb/human/geneset/TGTTTGY_HNF3_Q6	651	144	1.90742	1.57843	2.30499	1.82266e-10	3.07345e-08
LET_7B_3P	https://www.gsea-msigdb.org/gsea/msigdb/human/geneset/LET_7B_3P	701	150	1.82787	1.51936	2.19903	9.0411e-10	1.35516e-07
LET_7F_1_3P	https://www.gsea-msigdb.org/gsea/msigdb/human/geneset/LET_7F_1_3P	701	149	1.81165	1.50523	2.18044	1.66586e-09	2.24724e-07
LET_7A_3P	https://www.gsea-msigdb.org/gsea/msigdb/human/geneset/LET_7A_3P	703	149	1.80491	1.49973	2.17219	2.04149e-09	2.5036e-07
IRF1_01	https://www.gsea-msigdb.org/gsea/msigdb/human/geneset/IRF1_01	220	62	2.60762	1.93885	3.50708	3.20135e-09	3.59885e-07
RAG1_TARGET_GENES	https://www.gsea-msigdb.org/gsea/msigdb/human/geneset/RAG1_TARGET_GENES	1029	201	1.63578	1.39491	1.91824	4.36392e-09	4.52841e-07
PAX3_TARGET_GENES	https://www.gsea-msigdb.org/gsea/msigdb/human/geneset/PAX3_TARGET_GENES	1341	250	1.54985	1.34293	1.78866	5.05617e-09	4.62766e-07
RGAANNTTC_HSF1_01	https://www.gsea-msigdb.org/gsea/msigdb/human/geneset/RGAANNTTC_HSF1_01	410	97	2.06789	1.64108	2.6057	5.14566e-09	4.62766e-07
TGCCAAR_NF1_Q6	https://www.gsea-msigdb.org/gsea/msigdb/human/geneset/TGCCAAR_NF1_Q6	646	137	1.80284	1.4867	2.1862	8.80715e-09	7.42553e-07
HSF2_TARGET_GENES	https://www.gsea-msigdb.org/gsea/msigdb/human/geneset/HSF2_TARGET_GENES	219	60	2.50575	1.85714	3.38089	1.79837e-08	1.42706e-06
WGTTNNNNNAAA_UNKNOWN	https://www.gsea-msigdb.org/gsea/msigdb/human/geneset/WGTTNNNNNAAA_UNKNOWN	488	108	1.89709	1.52646	2.35771	3.35649e-08	2.5155e-06
PSMB5_TARGET_GENES	https://www.gsea-msigdb.org/gsea/msigdb/human/geneset/PSMB5_TARGET_GENES	262	67	2.28278	1.72472	3.02141	5.29896e-08	3.76226e-06
GATA1_05	https://www.gsea-msigdb.org/gsea/msigdb/human/geneset/GATA1_05	226	60	2.3992	1.7812	3.23162	6.2144e-08	4.19161e-06
