# Supplementary material for: BA9 Transcriptomics in Huntington’s Disease 80-Gene Signature and MIR219A2-Linked Targets
Source: Int J Mol Sci. 2025 Sep 13;26(18):8934. doi: 10.3390/ijms26188934 (PMC12470059; doi:10.3390/ijms26188934)
Supplement: Supplementary file 1 [file ijms-26-08934-s001.zip › Supplementary Table_S1_80_core_Up.xls]

## Sheet: Sheet1
gene_symbol	log2FC	padj	S
SLC16A12	4.09368	5.67e-15	58.3202
SIX1	3.68859	2.4e-16	57.615
OGN	4.3716	2.85e-13	54.8424
SLC26A7	3.64649	9.69e-16	54.7472
BMP5	4.59278	1.5e-12	54.3046
SPTLC3	3.08625	5.67e-15	43.968
CLIC6	3.66665	2.83e-12	42.3432
WDR86-AS1	3.29428	2.85e-13	41.3273
VNN2	2.91311	1.88e-14	39.9849
DSP	2.97604	4.3e-14	39.7794
SLC6A20	2.70955	3.75e-15	39.0879
CRABP1	2.64808	3.75e-15	38.2011
SIX2	3.99425	4.91e-10	37.1822
PTGDR	3.05074	4.46e-12	34.6279
OMD	2.38476	6.03e-15	33.9105
MLPH	2.84292	1.97e-12	33.278
SLPI	3.21448	1.19e-10	31.902
MRC1	2.54409	3.97e-13	31.5498
SCARA5	3.05467	7.12e-11	30.9973
FCGR2B	3.06931	1.79e-10	29.917
IL1R2	3.54275	4.37e-09	29.6157
TMEM30B	3.05613	2.09e-10	29.5829
FOXD2	3.40141	2.41e-08	25.9119
JAML	2.61942	1.39e-10	25.8196
SLC13A4	2.92357	4.06e-09	24.5331
FOXD1	2.13594	8.86e-12	23.6076
MT1H	2.54059	5.91e-10	23.4456
SLC22A8	3.89754	1e-06	23.3852
INS-IGF2	2.68563	2e-09	23.3622
SERPIND1	3.05473	2.36e-08	23.2987
IGF2	2.68781	2.41e-09	23.1635
TBX15	2.25216	6.67e-11	22.9177
MGP	2.65974	5.83e-09	21.9011
S100A12	3.51401	2.36e-06	19.7737
CD177	2.36438	5.21e-09	19.5845
CYP4B1	2.58831	2.9e-08	19.5097
CPZ	2.28637	3.44e-09	19.3506
KLHDC7A	3.77862	7.74e-06	19.3135
IL18	2.00664	6.06e-10	18.4963
MMP9	1.87695	1.78e-10	18.2994
GJB2	2.2233	1.14e-08	17.6599
CEACAM16-AS1	2.4181	7.64e-08	17.2094
GAS1	1.7298	1.79e-10	16.8607
LEPR	1.78255	3.61e-10	16.8317
DCN	1.71687	2.09e-10	16.6191
C7	2.2011	3.56e-08	16.395
LRRN4CL	2.01767	8.42e-09	16.292
MARCO	3.0354	4.97e-06	16.0987
FGL2	2.14064	3.19e-08	16.0467
FOXC2	2.62774	8.68e-07	15.928
TLR8	2.48704	4.21e-07	15.8567
KCNE4	2.02361	1.76e-08	15.6921
IGHG1	2.75604	2.74e-06	15.3298
CFH	1.8342	5.49e-09	15.1513
FOXC1	1.76191	4.06e-09	14.785
LOC112268426	1.82233	8.12e-09	14.7435
AOX1	1.87215	1.36e-08	14.7272
MT1F	1.70711	2.96e-09	14.5594
PRDM6	1.71412	3.52e-09	14.4902
FMOD	2.16855	2.38e-07	14.3632
SLC38A2	1.25735	4.02e-12	14.3285
LINC01338	1.93632	4.49e-08	14.2276
MT1G	1.85918	2.61e-08	14.0989
BNC2	2.02943	1.48e-07	13.8605
SLC22A6	2.29013	8.89e-07	13.8578
S100A4	1.95163	1.16e-07	13.5356
COL1A2	2.12091	4.21e-07	13.5223
NFKBIA	1.12739	1.43e-12	13.3536
SLC38A4-AS1	1.65963	1.26e-08	13.1104
PKP2	1.6924	2.77e-08	12.7903
ANXA3	1.24754	1.09e-10	12.4287
LYVE1	1.93563	3.91e-07	12.4032
TNFRSF11B	2.12753	1.66e-06	12.2969
DCDC2C	2.32866	5.43e-06	12.2609
TWIST1	1.493	7.07e-09	12.1688
LYZ	1.92996	4.96e-07	12.1675
GPR183	2.21591	3.55e-06	12.0762
NID1	1.51827	1.24e-08	12.0043
MT1L	1.7031	9.05e-08	11.9955
SLC47A1	1.55892	2.23e-08	11.9284
