# Supplementary material for: BA9 Transcriptomics in Huntington’s Disease 80-Gene Signature and MIR219A2-Linked Targets
Source: Int J Mol Sci. 2025 Sep 13;26(18):8934. doi: 10.3390/ijms26188934 (PMC12470059; doi:10.3390/ijms26188934)
Supplement: Supplementary file 1 [file ijms-26-08934-s001.zip › Supplementary Table_S2_80_core_Down.xls]

## Sheet: Sheet1
gene_symbol	log2FC	padj	S
MIR219A2	-3.00544	2.08e-08	23.0876
TMEM88B	-2.76407	5.73e-09	22.781
SAXO1	-2.09237	4.76e-09	17.4135
TNIP3	-2.34309	1.22e-06	13.8562
SYT2	-1.87003	6.9e-08	13.3916
MTRNR2L8	-2.51393	8.22e-06	12.7836
SLCO5A1	-1.9555	9.1e-07	11.8131
GPD1	-1.29296	2.04e-09	11.2363
IL17REL	-2.0559	6.57e-06	10.6546
CARNS1	-1.91969	3.33e-06	10.5152
PLAC9P1	-2.06938	9.86e-06	10.3596
RAET1E-AS1	-1.43643	2.39e-07	9.51148
LINC01310	-1.41177	2.72e-07	9.26888
C2CD4D	-1.14818	1.24e-08	9.07814
KLC2-AS2	-1.48718	7.92e-07	9.07372
RNA28SN1	-1.95835	2.84e-05	8.90398
LOC112268313	-1.82972	1.69e-05	8.73161
TMEM160	-1.28827	3.2e-07	8.36711
LINC00486	-1.58588	5.51e-06	8.33988
RNA28SN4	-1.8682	3.81e-05	8.25573
LOC107985035	-1.98051	6.89e-05	8.24246
C4ORF48	-1.42029	2.04e-06	8.08197
RNA28SN5	-1.86087	4.81e-05	8.03497
CDR1	-1.48484	6.34e-06	7.71806
PGAM4	-1.06512	6.77e-08	7.63629
RPLP0P2	-1.43031	4.86e-06	7.59977
RNA45SN4	-1.77962	6.68e-05	7.4303
RNA28SN3	-1.7988	7.49e-05	7.42098
KRT17P2	-1.25257	1.45e-06	7.31327
RNA28SN2	-1.77874	9.28e-05	7.17266
LOC101928576	-1.57785	2.91e-05	7.15728
LOC112268284	-1.76984	9.71e-05	7.10196
LOC100130698	-1.7111	7.16e-05	7.09264
TMEM125	-1.61192	4.34e-05	7.03201
KRT17P1	-1.24741	2.74e-06	6.93841
HR	-0.855841	8.79e-09	6.89466
GLDN	-1.5206	3.5e-05	6.7757
RNA45SN2	-1.70278	0.000132	6.60581
LOC107986910	-1.13444	1.51e-06	6.60361
CCDC188	-1.21594	3.84e-06	6.58515
TUBB4A	-0.895019	6.11e-08	6.45663
RNA45SN3	-1.68494	0.000159	6.40044
LOC112268052	-1.47573	4.81e-05	6.372
SCART1	-1.1685	4.24e-06	6.27794
PTPRH	-1.39508	3.6e-05	6.19931
GPCPD1	-0.943853	2.98e-07	6.15938
ADTRP	-1.35384	3e-05	6.12326
LINC02278	-1.75829	0.000364	6.04657
CMTM5	-1.42894	8.9e-05	5.78807
LOC107984089	-1.30076	4.29e-05	5.68111
DMBT1	-1.65761	0.00039	5.65069
HOXD1	-1.58633	0.00028	5.63598
LDB3	-1.342	6.71e-05	5.60054
LOC107985282	-1.36536	8.37e-05	5.56693
DNAH17-AS1	-1.71626	0.000571	5.56647
UROC1	-1.07312	7.39e-06	5.50657
TMPRSS9	-0.768495	7.48e-08	5.47637
KREMEN2	-0.860884	4.63e-07	5.4532
GDNF-AS1	-1.48406	0.000241	5.36932
GAS8-AS1	-1.30451	7.94e-05	5.34873
MIR149	-1.42248	0.000201	5.25863
LOC101928087	-1.63592	0.000674	5.18804
KRT31	-1.68689	0.000843	5.18581
FMNL1-DT	-0.764182	1.83e-07	5.14871
LOC101929116	-1.7609	0.00133	5.06462
SGK2	-1.3481	0.000181	5.04501
RNA45SN5	-1.52806	0.000516	5.02327
DNAH1	-0.814145	7.13e-07	5.00448
DNAJC5G	-1.23279	9.55e-05	4.95581
LOC107985303	-1.10428	3.41e-05	4.93307
ZNF890P	-1.05721	2.26e-05	4.91167
MIR935	-1.38408	0.000287	4.90258
BOK-AS1	-1.54538	0.000702	4.87359
FOLH1B	-1.42203	0.000399	4.83351
NTN5	-1.02904	2.4e-05	4.75396
TUBB3	-0.846821	3.07e-06	4.6684
ZNRF2P2	-1.05167	3.69e-05	4.662
LOC107986566	-1.2445	0.000184	4.64842
ZNF575	-0.676508	1.47e-07	4.62237
EPB41L1-AS1	-0.883774	6.19e-06	4.60297
