# Supplementary material for: BA9 Transcriptomics in Huntington’s Disease 80-Gene Signature and MIR219A2-Linked Targets
Source: Int J Mol Sci. 2025 Sep 13;26(18):8934. doi: 10.3390/ijms26188934 (PMC12470059; doi:10.3390/ijms26188934)
Supplement: Supplementary file 1 [file ijms-26-08934-s001.zip › Supplementary Table_S3_overlap_miRTarBase_functional_vs_Up.xls]

## Sheet: Sheet1
gene_symbol	log2FC	padj	S
MT1F	1.70711	2.96e-09	14.5594
GPC3	1.70863	7.49e-05	7.04896
EGFR	0.795429	0.000324	2.77562
MTO1	0.257758	0.000331	0.897043
