# Supplementary material for: BA9 Transcriptomics in Huntington’s Disease 80-Gene Signature and MIR219A2-Linked Targets
Source: Int J Mol Sci. 2025 Sep 13;26(18):8934. doi: 10.3390/ijms26188934 (PMC12470059; doi:10.3390/ijms26188934)
Supplement: Supplementary file 1 [file ijms-26-08934-s001.zip › Supplementary Table_S4_overlap_starBase_CLIP_vs_Up.xls]

## Sheet: Sheet 1
gene_symbol	log2FC	padj	S
PNRC1	0.71990088	5.91e-10	6.643542293516601
FOXC1	1.7619059	4.06e-09	14.784987491136743
TWIST1	1.49300179	7.07e-09	12.168831404740478
PNRC2	0.47816726	7.59e-09	3.8826025418825236
LAPTM4A	0.59088203	3.4e-06	3.2312508385958703
NEDD4	0.9057152	3.46e-06	4.946041783366681
SLC9A2	1.01915301	6.08e-06	5.316000367634418
ANKRD49	0.46192939	6.84e-06	2.3858393843166485
RASSF8	0.71284209	6.84e-06	3.6817894031825795
COL2A1	1.86830963	8.5e-06	9.473415450783731
RHOQ	0.52855014	1.51e-05	2.5481524094514225
CAPN2	0.64712692	2.25e-05	3.00772781177675
PRELID3B	0.51047677	2.4e-05	2.35829484341337
CAPN7	0.43667613	2.6e-05	2.00217169435496
ZBTB44	0.47835646	3.25e-05	2.1469195875092435
DNAJB1	0.74186009	3.38e-05	3.3169182591295154
TAB2	0.50134361	4.8e-05	2.1651821087732563
CREBL2	0.37335887	8.34e-05	1.522868834251531
MIER1	0.38840114	8.67e-05	1.577678013198469
GNA13	0.6679035	8.75e-05	2.7103470243582115
IPO8	0.25528577	9.55e-05	1.0262479346826474
CTSS	1.08208235	9.92e-05	4.332104057992978
TM4SF1	1.10735424	0.000122	4.333786035336636
TGFBR2	0.79551561	0.000159	3.0218478837939706
FAM210B	0.32066755	0.000166	1.2120886786730114
SMAD4	0.41242699	0.000212	1.5151182431480965
UBR5	0.34414302	0.000229	1.2527372104043943
BMI1	0.45957796	0.000269	1.6408071638511446
PURG	0.481204	0.000295	1.698735766623244
LTBP2	0.87413444	0.000349	3.0220353593872766
WEE1	1.02457561	0.000426	3.4534247160594767
GXYLT1	0.41280872	0.000489	1.366682172180518
HBP1	0.41581778	0.000623	1.3329088642016478
CASP7	0.71565678	0.000674	2.2695910467303997
PRSS23	0.63510855	0.000774	1.975987217135081
GADD45B	1.12963887	0.000962	3.4079227026110366
CCAR1	0.28501609	0.00107	0.8466734205747323
TRIM13	0.29739499	0.00108	0.8822449125711962
PTGES	0.70614711	0.00112	2.0836861655315366
LEF1	0.58217647	0.00113	1.7156283891397281
SREK1	0.37042977	0.00117	1.0860312369161176
PNISR	0.41332711	0.00118	1.2102705476591602
CCNA2	0.59688427	0.00124	1.7348908756497694
MBNL1	0.27610048	0.00129	0.7977675679033164
GJA1	0.90222262	0.00134	2.5919910358047313
CXCL8	1.93268111	0.00144	5.491979132994986
XRN1	0.46671549	0.00147	1.322056878127511
DAB2	0.73336966	0.00165	2.0406128537763886
CNOT6L	0.34465052	0.00184	0.9426819595944954
STARD7	0.29202956	0.00191	0.7940186294173277
HNRNPH3	0.3139569	0.00191	0.8536383352223419
SYNCRIP	0.25833804	0.00223	0.6850337243576697
ARL6IP6	0.46950923	0.00228	1.240473975594649
ZBTB33	0.35324166	0.00279	0.902319011532657
RAB30	0.35819	0.00317	0.8950955828662236
ALDH3A2	0.33306156	0.00317	0.8323011004733065
MAP7D3	0.66998657	0.00321	1.670608140651321
CNOT2	0.26717649	0.00339	0.6598725756350412
CTCF	0.23456233	0.00347	0.5769460494253764
WAPL	0.28885102	0.00387	0.6967921482891032
SEC24A	0.34903454	0.00393	0.8396400896002861
ZNF148	0.31172202	0.00419	0.74120824788862
RBMS1	0.41989312	0.00424	0.996252753093805
TNPO1	0.37972218	0.0043	0.8986245170860863
DDX3X	0.30136115	0.00483	0.697968356137524
PPP1R15B	0.27139751	0.00492	0.6263949241020443
AP3M1	0.22495173	0.00506	0.516455313056493
SRSF1	0.239213	0.00515	0.5473654573193697
GNG12	0.62537553	0.00516	1.4304529051405408
PIK3CA	0.37448975	0.00567	0.8412601186709602
DHX15	0.26495673	0.00595	0.5896567074310414
ARHGDIB	0.56737732	0.00635	1.2466563551774226
BCL2L11	0.45161639	0.00647	0.9886315061288546
SOX5	0.51761853	0.00648	1.1327693284765221
GOLM2	0.22504982	0.00648	0.49250465101232405
SMAD5	0.43176918	0.00658	0.9420228168595353
ENPP6	0.86524913	0.00703	1.8629200318777304
HP1BP3	0.33950659	0.00726	0.7262261136999878
FSTL1	0.61316493	0.0075	1.3029379116867168
SLC4A7	0.45143699	0.0076	0.9566791331496722
NFKB1	0.28375302	0.0077	0.5997146395303183
FNIP2	0.30860357	0.00826	0.642827393778161
LSM10	0.32228962	0.00842	0.6686503776491727
NCOA1	0.22511275	0.00847	0.4664598638210762
MECOM	0.61443269	0.00877	1.2638882931791975
ZFP36	1.21182197	0.00893	2.4832032219123077
RBM39	0.2170292	0.0101	0.4331205357050521
FERMT2	0.45275117	0.0102	0.9016086021725909
CALCRL	0.46422207	0.0102	0.9244517504623271
SMCHD1	0.32988707	0.0102	0.6569370545359643
ERG	0.54665119	0.0112	1.0663972893378981
CD164	0.34571528	0.0114	0.671757683386853
MKNK2	0.5251288	0.0115	1.0183834159325162
RIT1	0.27636152	0.0115	0.5359484925791587
ARHGEF6	0.40800158	0.0115	0.7912383452331386
UFC1	0.22659528	0.0121	0.4344317858332403
LRRC58	0.33755245	0.0126	0.6412245765877311
IGF1R	0.25821742	0.0126	0.49051741679574923
MEX3A	0.60384844	0.0136	1.1270596185013413
FYN	0.21296079	0.0141	0.3941437598858113
ZCRB1	0.32192322	0.0142	0.5948212858077375
MAP3K1	0.4197353	0.0146	0.7704859047714625
DCAF10	0.20371119	0.0147	0.3733379666308207
PPP4R1	0.19798042	0.015	0.36109821857382746
SOCS3	1.40218928	0.015	2.557465284250421
CHUK	0.27451837	0.0161	0.49225923763791457
GOLM1	0.2658647	0.0162	0.4760267535131278
SLC46A3	0.22431081	0.0166	0.39924899648418394
CRK	0.17636078	0.0167	0.3134431094295647
RAB8B	0.24410587	0.0169	0.43258325770884626
PLEKHA8	0.26811949	0.0181	0.46715033192214744
BTG2	0.59713431	0.0186	1.0333331940183659
IKZF2	0.58703803	0.0197	1.001213186692564
ACADM	0.25738544	0.0221	0.42612932310495744
GMDS	0.41430954	0.0222	0.6851217384777242
SLC1A3	0.60169163	0.0224	0.9926419589442478
VGLL4	0.17249661	0.0235	0.2809852716781786
LAPTM5	0.71325985	0.0245	1.1489431570410664
TMEM43	0.20019831	0.0258	0.3179910505034644
FYTTD1	0.25586054	0.0282	0.3965201000108898
TP53INP1	0.46519479	0.0291	0.7145889784062286
PUM2	0.18121299	0.0293	0.27782350258144695
LIN7C	0.31502457	0.0303	0.47838288297639164
SMCO4	0.36374015	0.0305	0.5513210037910242
TMEM123	0.46782523	0.031	0.7057790625687917
TOMM6	0.25960888	0.0311	0.3912927872963784
NUP160	0.31003983	0.0311	0.4673043127553855
ZDHHC2	0.22870344	0.0328	0.33942475733711663
RBAK	0.23727247	0.0331	0.3512040679416906
SCML2	0.28589824	0.0341	0.41948294069375197
SGK1	0.63614816	0.0362	0.9168748908790963
ELMOD2	0.2601578	0.0369	0.3727992680380644
PUM1	0.15235597	0.0373	0.21760868637222056
PTGER4	0.80028437	0.0398	1.120491693591844
RNF135	0.43235938	0.0404	0.6025440889372252
RAB31	0.36742483	0.0453	0.4937828896621296
FRMD6	0.39772289	0.049	0.5209390003843882
ARHGEF12	0.25971784	0.0492	0.3397199981538831
