# Supplementary material for: BA9 Transcriptomics in Huntington’s Disease 80-Gene Signature and MIR219A2-Linked Targets
Source: Int J Mol Sci. 2025 Sep 13;26(18):8934. doi: 10.3390/ijms26188934 (PMC12470059; doi:10.3390/ijms26188934)
Supplement: Supplementary file 1 [file ijms-26-08934-s001.zip › Supplementary Table_S5_overlap_miRTarBase_validated_any_vs_Up.xls]

## Sheet: Sheet 1
gene_symbol	log2FC	padj	S
MT1F	1.70710621	2.96e-09	14.559410883329761
FOXC1	1.7619059	4.06e-09	14.784987491136743
RASSF8	0.71284209	6.84e-06	3.6817894031825795
GPC3	1.70862507	7.49e-05	7.048963793019522
EGFR	0.79542941	0.000324	2.7756151237529108
MTO1	0.25775819	0.000331	0.8970428372130395
GXYLT1	0.41280872	0.000489	1.366682172180518
TOR1AIP1	0.32432166	0.000592	1.0468059820215896
MBNL1	0.27610048	0.00129	0.7977675679033164
STARD7	0.29202956	0.00191	0.7940186294173277
RAB30	0.35819	0.00317	0.8950955828662236
HSPE1	0.42015883	0.00365	1.0242241779526189
LIPC	0.68897847	0.0108	1.3549286920829473
CEP19	0.33891834	0.0219	0.5624539257356177
PUM1	0.15235597	0.0373	0.21760868637222056
