# Supplementary material for: BA9 Transcriptomics in Huntington’s Disease 80-Gene Signature and MIR219A2-Linked Targets
Source: Int J Mol Sci. 2025 Sep 13;26(18):8934. doi: 10.3390/ijms26188934 (PMC12470059; doi:10.3390/ijms26188934)
Supplement: Supplementary file 1 [file ijms-26-08934-s001.zip › Supplementary Table_S6_enrichment_summary.xls]

## Sheet: Sheet 1
Target set	Size (n)	Overlap (a)	OR	95% CI	p (one-sided)	q (BH, 3 tests)
miRTarBase functional-only (luc/qPCR/Western)	8	4	6.565947242206235	[1.64, 26.27]	0.013741961354743839	0.013741961354743837
ENCORI/starBase CLIP-supported	640	138	1.8426716831059962	[1.52, 2.23]	2.560387867255233e-09	7.6811636017657e-09
miRTarBase validated-any (functional ∪ CLIP)	40	15	3.950137551581843	[2.08, 7.50]	9.867168677589945e-05	0.00014800753016384918
