# Supplementary material for: BA9 Transcriptomics in Huntington’s Disease 80-Gene Signature and MIR219A2-Linked Targets
Source: Int J Mol Sci. 2025 Sep 13;26(18):8934. doi: 10.3390/ijms26188934 (PMC12470059; doi:10.3390/ijms26188934)
Supplement: Supplementary file 1 [file ijms-26-08934-s001.zip › Supplementary_Table_S12_TRRUST_keyreg_summary_from_138.xlsx]

## Sheet: All_key_regulators
TF	Description	OverlapCount	p	Q value	List of overlapped genes	q	TF_upper	TF_TargetSetSize
RELA	v-rel reticuloendotheliosis viral oncogene homolog A (avian)	10	7.03e-05	0.00152	CXCL8,NFKB1,BTG2,BCL2L11,PTGES,SLC9A2,TWIST1,PTGER4,COL2A1,SOCS3	0.00152315	RELA	301
NFKB1	nuclear factor of kappa light polypeptide gene enhancer in B-cells 1	10	7.43e-05	0.00152	PTGES,COL2A1,SOCS3,CXCL8,NFKB1,SLC9A2,PTGER4,BTG2,CTCF,BCL2L11	0.00152315	NFKB1	303
BCL3	B-cell CLL/lymphoma 3	2	0.000516	0.00598	CTCF,NFKB1	0.00597575	BCL3	5
AR	androgen receptor	5	0.000583	0.00598	WEE1,IGF1R,PNRC1,NFKB1,BTG2	0.00597575	AR	93
HDAC2	histone deacetylase 2	3	0.000964	0.0079	CXCL8,TGFBR2,TWIST1	0.0079048	HDAC2	27
SP3	Sp3 transcription factor	5	0.0014	0.00959	SOCS3,SLC9A2,SLC1A3,NFKB1,COL2A1	0.00956667	SP3	113
LMO2	LIM domain only 2 (rhombotin-like 1)	2	0.00227	0.0103	LEF1,ERG	0.0103411	LMO2	10
TAL1	T-cell acute lymphocytic leukemia 1	2	0.00227	0.0103	NFKB1,ERG	0.0103411	TAL1	10
ZBTB16	zinc finger and BTB domain containing 16	2	0.00227	0.0103	LEF1,CCNA2	0.0103411	ZBTB16	10
GATA3	GATA binding protein 3	3	0.00262	0.0108	FOXC1,NFKB1,ERG	0.010742	GATA3	38
EGR1	early growth response 1	4	0.00387	0.0144	PTGES,TGFBR2,CXCL8,NFKB1	0.0144245	EGR1	88
TP53	tumor protein p53	5	0.00694	0.0197	CCNA2,IGF1R,CHUK,NFKB1,BTG2	0.0197016	TP53	164
FOXO3	forkhead box O3	2	0.00742	0.0197	BCL2L11,PIK3CA	0.0197016	FOXO3	18
EP300	E1A binding protein p300	3	0.00784	0.0197	NFKB1,SLC9A2,CXCL8	0.0197016	EP300	56
FOS	FBJ murine osteosarcoma viral oncogene homolog	3	0.00823	0.0197	NFKB1,SMAD4,CXCL8	0.0197016	FOS	57
NFKBIA	nuclear factor of kappa light polypeptide gene enhancer in B-cells inhibitor, alpha	2	0.00825	0.0197	NFKB1,CXCL8	0.0197016	NFKBIA	19
XBP1	X-box binding protein 1	2	0.00825	0.0197	PTGER4,CXCL8	0.0197016	XBP1	19
ELK1	ELK1, member of ETS oncogene family	2	0.00913	0.0197	ZFP36,MECOM	0.0197016	ELK1	20
VHL	von Hippel-Lindau tumor suppressor, E3 ubiquitin protein ligase	2	0.00913	0.0197	IGF1R,DAB2	0.0197016	VHL	20
NR5A1	nuclear receptor subfamily 5, group A, member 1	2	0.011	0.0225	STARD7,PNRC1	0.02255	NR5A1	22
HDAC4	histone deacetylase 4	2	0.013	0.0242	SMAD4,PTGES	0.0242273	HDAC4	24
FLI1	Friend leukemia virus integration 1	2	0.013	0.0242	TGFBR2,ERG	0.0242273	FLI1	24
ERG	v-ets erythroblastosis virus E26 oncogene homolog (avian)	2	0.0163	0.0282	ERG,CXCL8	0.0281875	ERG	27
E2F1	E2F transcription factor 1	4	0.0165	0.0282	BMI1,TP53INP1,PNRC2,CASP7	0.0281875	E2F1	134
ETS1	v-ets erythroblastosis virus E26 oncogene homolog 1 (avian)	3	0.0198	0.0315	TGFBR2,CHUK,ERG	0.0315385	ETS1	79
STAT3	signal transducer and activator of transcription 3 (acute-phase response factor)	4	0.02	0.0315	SOCS3,TWIST1,ZFP36,CXCL8	0.0315385	STAT3	142
SP1	Sp1 transcription factor	8	0.0219	0.0319	GJA1,TGFBR2,COL2A1,PTGES,IGF1R,SLC9A2,NFKB1,CCNA2	0.0319517	SP1	472
ETS2	v-ets erythroblastosis virus E26 oncogene homolog 2 (avian)	2	0.0225	0.0319	CXCL8,ERG	0.0319517	ETS2	32
HIF1A	hypoxia inducible factor 1, alpha subunit (basic helix-loop-helix transcription factor)	3	0.0226	0.0319	TWIST1,PIK3CA,PTGES	0.0319517	HIF1A	83
NR3C1	nuclear receptor subfamily 3, group C, member 1 (glucocorticoid receptor)	2	0.031	0.0424	NFKB1,PNRC1	0.0423667	NR3C1	38
RUNX1	runt-related transcription factor 1	2	0.0341	0.0437	MECOM,NFKB1	0.0436906	RUNX1	40
EZH2	enhancer of zeste homolog 2 (Drosophila)	2	0.0341	0.0437	FOXC1,TWIST1	0.0436906	EZH2	40
MYC	v-myc myelocytomatosis viral oncogene homolog (avian)	3	0.0364	0.0452	SRSF1,BMI1,CCNA2	0.0452242	MYC	100
MYCN	v-myc myelocytomatosis viral related oncogene, neuroblastoma derived (avian)	2	0.0423	0.051	TP53INP1,BMI1	0.0510088	MYCN	45
BRCA1	breast cancer 1, early onset	2	0.0645	0.0734	IGF1R,FOXC1	0.0734583	BRCA1	57
WT1	Wilms tumor 1	2	0.0645	0.0734	IGF1R,CTCF	0.0734583	WT1	57
USF1	upstream transcription factor 1	2	0.081	0.0897	SLC1A3,NFKB1	0.0897568	USF1	65
HDAC1	histone deacetylase 1	2	0.0941	0.0994	NFKB1,CXCL8	0.0993462	HDAC1	71
JUN	jun proto-oncogene	3	0.0945	0.0994	CXCL8,GJA1,MAP3K1	0.0993462	JUN	149
ESR1	estrogen receptor 1	2	0.105	0.108	BTG2,CCNA2	0.107625	ESR1	76
CREB1	cAMP responsive element binding protein 1	2	0.139	0.139	PTGES,BCL2L11	0.139	CREB1	90

## Sheet: Top15_summary
TF	Description	OverlapCount	p	Q value	List of overlapped genes	q	TF_upper	TF_TargetSetSize	OverlapGenes_in_138
RELA	v-rel reticuloendotheliosis viral oncogene homolog A (avian)	10	7.03e-05	0.00152	CXCL8,NFKB1,BTG2,BCL2L11,PTGES,SLC9A2,TWIST1,PTGER4,COL2A1,SOCS3	0.00152315	RELA	301	BCL2L11, BTG2, COL2A1, CXCL8, NFKB1, PTGER4, PTGES, SLC9A2, SOCS3, TWIST1
NFKB1	nuclear factor of kappa light polypeptide gene enhancer in B-cells 1	10	7.43e-05	0.00152	PTGES,COL2A1,SOCS3,CXCL8,NFKB1,SLC9A2,PTGER4,BTG2,CTCF,BCL2L11	0.00152315	NFKB1	303	BCL2L11, BTG2, COL2A1, CTCF, CXCL8, NFKB1, PTGER4, PTGES, SLC9A2, SOCS3
BCL3	B-cell CLL/lymphoma 3	2	0.000516	0.00598	CTCF,NFKB1	0.00597575	BCL3	5	CTCF, NFKB1
AR	androgen receptor	5	0.000583	0.00598	WEE1,IGF1R,PNRC1,NFKB1,BTG2	0.00597575	AR	93	BTG2, IGF1R, NFKB1, PNRC1, WEE1
HDAC2	histone deacetylase 2	3	0.000964	0.0079	CXCL8,TGFBR2,TWIST1	0.0079048	HDAC2	27	CXCL8, TGFBR2, TWIST1
SP3	Sp3 transcription factor	5	0.0014	0.00959	SOCS3,SLC9A2,SLC1A3,NFKB1,COL2A1	0.00956667	SP3	113	COL2A1, NFKB1, SLC1A3, SLC9A2, SOCS3
LMO2	LIM domain only 2 (rhombotin-like 1)	2	0.00227	0.0103	LEF1,ERG	0.0103411	LMO2	10	ERG, LEF1
TAL1	T-cell acute lymphocytic leukemia 1	2	0.00227	0.0103	NFKB1,ERG	0.0103411	TAL1	10	ERG, NFKB1
ZBTB16	zinc finger and BTB domain containing 16	2	0.00227	0.0103	LEF1,CCNA2	0.0103411	ZBTB16	10	CCNA2, LEF1
GATA3	GATA binding protein 3	3	0.00262	0.0108	FOXC1,NFKB1,ERG	0.010742	GATA3	38	ERG, FOXC1, NFKB1
EGR1	early growth response 1	4	0.00387	0.0144	PTGES,TGFBR2,CXCL8,NFKB1	0.0144245	EGR1	88	CXCL8, NFKB1, PTGES, TGFBR2
TP53	tumor protein p53	5	0.00694	0.0197	CCNA2,IGF1R,CHUK,NFKB1,BTG2	0.0197016	TP53	164	BTG2, CCNA2, CHUK, IGF1R, NFKB1
FOXO3	forkhead box O3	2	0.00742	0.0197	BCL2L11,PIK3CA	0.0197016	FOXO3	18	BCL2L11, PIK3CA
EP300	E1A binding protein p300	3	0.00784	0.0197	NFKB1,SLC9A2,CXCL8	0.0197016	EP300	56	CXCL8, NFKB1, SLC9A2
FOS	FBJ murine osteosarcoma viral oncogene homolog	3	0.00823	0.0197	NFKB1,SMAD4,CXCL8	0.0197016	FOS	57	CXCL8, NFKB1, SMAD4

## Sheet: Input_138_list
MIR219A2_CLIP∩BA9_Up_138
ACADM
ALDH3A2
ANKRD49
AP3M1
ARHGDIB
ARHGEF12
ARHGEF6
ARL6IP6
BCL2L11
BMI1
BTG2
CALCRL
CAPN2
CAPN7
CASP7
CCAR1
CCNA2
CD164
CHUK
CNOT2
CNOT6L
COL2A1
CREBL2
CRK
CTCF
CTSS
CXCL8
DAB2
DCAF10
DDX3X
DHX15
DNAJB1
ELMOD2
ENPP6
ERG
FAM210B
FERMT2
FNIP2
FOXC1
FRMD6
FSTL1
FYN
FYTTD1
GADD45B
GJA1
GMDS
GNA13
GNG12
GOLM1
GOLM2
GXYLT1
HBP1
HNRNPH3
HP1BP3
IGF1R
IKZF2
IPO8
LAPTM4A
LAPTM5
LEF1
LIN7C
LRRC58
LSM10
LTBP2
MAP3K1
MAP7D3
MBNL1
MECOM
MEX3A
MIER1
MKNK2
NCOA1
NEDD4
NFKB1
NUP160
PIK3CA
PLEKHA8
PNISR
PNRC1
PNRC2
PPP1R15B
PPP4R1
PRELID3B
PRSS23
PTGER4
PTGES
PUM1
PUM2
PURG
RAB30
RAB31
RAB8B
RASSF8
RBAK
RBM39
RBMS1
RHOQ
RIT1
RNF135
SCML2
SEC24A
SGK1
SLC1A3
SLC46A3
SLC4A7
SLC9A2
SMAD4
SMAD5
SMCHD1
SMCO4
SOCS3
SOX5
SREK1
SRSF1
STARD7
SYNCRIP
TAB2
TGFBR2
TM4SF1
TMEM123
TMEM43
TNPO1
TOMM6
TP53INP1
TRIM13
TWIST1
UBR5
UFC1
VGLL4
WAPL
WEE1
XRN1
ZBTB33
ZBTB44
ZCRB1
ZDHHC2
ZFP36
ZNF148

## Sheet: Top_TF_to_Targets
TF	Target_in_138
RELA	BCL2L11
RELA	BTG2
RELA	COL2A1
RELA	CXCL8
RELA	NFKB1
RELA	PTGER4
RELA	PTGES
RELA	SLC9A2
RELA	SOCS3
RELA	TWIST1
NFKB1	BCL2L11
NFKB1	BTG2
NFKB1	COL2A1
NFKB1	CTCF
NFKB1	CXCL8
NFKB1	NFKB1
NFKB1	PTGER4
NFKB1	PTGES
NFKB1	SLC9A2
NFKB1	SOCS3
BCL3	CTCF
BCL3	NFKB1
AR	BTG2
AR	IGF1R
AR	NFKB1
AR	PNRC1
AR	WEE1
HDAC2	CXCL8
HDAC2	TGFBR2
HDAC2	TWIST1
SP3	COL2A1
SP3	NFKB1
SP3	SLC1A3
SP3	SLC9A2
SP3	SOCS3
LMO2	ERG
LMO2	LEF1
TAL1	ERG
TAL1	NFKB1
ZBTB16	CCNA2
ZBTB16	LEF1
GATA3	ERG
GATA3	FOXC1
GATA3	NFKB1
EGR1	CXCL8
EGR1	NFKB1
EGR1	PTGES
EGR1	TGFBR2
TP53	BTG2
TP53	CCNA2
TP53	CHUK
TP53	IGF1R
TP53	NFKB1
FOXO3	BCL2L11
FOXO3	PIK3CA
EP300	CXCL8
EP300	NFKB1
EP300	SLC9A2
FOS	CXCL8
FOS	NFKB1
FOS	SMAD4
