# Supplementary material for: BA9 Transcriptomics in Huntington’s Disease 80-Gene Signature and MIR219A2-Linked Targets
Source: Int J Mol Sci. 2025 Sep 13;26(18):8934. doi: 10.3390/ijms26188934 (PMC12470059; doi:10.3390/ijms26188934)
Supplement: Supplementary file 1 [file ijms-26-08934-s001.zip › Supplementary_Table_S7_Figure2_source_data.xlsx]

## Sheet: Figure2_source
Gene	log2FC	padj
SLC6A20	2.70955	3.75e-15
FOXC1	1.76191	4.06e-09
SLC38A2	1.25735	4.02e-12
NFKBIA	1.12739	1.43e-12
