# Supplementary material for: BA9 Transcriptomics in Huntington’s Disease 80-Gene Signature and MIR219A2-Linked Targets
Source: Int J Mol Sci. 2025 Sep 13;26(18):8934. doi: 10.3390/ijms26188934 (PMC12470059; doi:10.3390/ijms26188934)
Supplement: Supplementary file 1 [file ijms-26-08934-s001.zip › Supplementary_Table_S8_CNS_markers_and_BA9_overlaps.xlsx]

## Sheet: README
Note
Panels compiled from canonical CNS markers (small consensus set).

## Sheet: Summary_counts
Panel	Panel size (in background)	Up overlap (n)	Down overlap (n)
Astrocyte	5	2	1
Microglia	5	0	0
Oligodendrocyte	5	0	3
Endothelial	5	3	0
Neuron	5	0	0

## Sheet: Astrocyte_genes
Gene
GFAP
AQP4
ALDH1L1
S100B
GJA1

## Sheet: Astrocyte_Up_overlap
Gene
AQP4
GJA1

## Sheet: Astrocyte_Down_overlap
Gene
S100B

## Sheet: Microglia_genes
Gene
AIF1
P2RY12
TMEM119
CX3CR1
TREM2

## Sheet: Microglia_Up_overlap
Gene

## Sheet: Microglia_Down_overlap
Gene

## Sheet: Oligodendrocyte_genes
Gene
MBP
MOG
PLP1
MAG
CNP

## Sheet: Oligodendrocyte_Up_overlap
Gene

[truncated: 7 more sheets: Oligodendrocyte_Down_overlap, Endothelial_genes, Endothelial_Up_overlap, Endothelial_Down_overlap, Neuron_genes, Neuron_Up_overlap, Neuron_Down_overlap]
