# Supplementary material for: BA9 Transcriptomics in Huntington’s Disease 80-Gene Signature and MIR219A2-Linked Targets
Source: Int J Mol Sci. 2025 Sep 13;26(18):8934. doi: 10.3390/ijms26188934 (PMC12470059; doi:10.3390/ijms26188934)
Supplement: Supplementary file 1 [file ijms-26-08934-s001.zip › Supplementary_Table_S9_MIR219A2_enrichment_sensitivity.xlsx]

## Sheet: Marker_excluded
Background	Target set	Size (n)	Overlap (a)	OR	95% CI	p	q (BH, 3 tests)
Background = expressed minus marker union	miRTarBase functional-only	8	4	6.57035	[1.64, 26.29]	0.0137138	0.0137138
Background = expressed minus marker union	ENCORI/starBase CLIP-supported	639	137	1.82999	[1.51, 2.22]	4.12835e-09	1.23851e-08
Background = expressed minus marker union	miRTarBase validated-any	40	15	3.95281	[2.08, 7.51]	9.80107e-05	0.000147016

## Sheet: Neuron_only
Background	Target set	Size (n)	Overlap (a)	OR	95% CI	p	q (BH, 3 tests)
Background = neuron panel only	miRTarBase functional-only	0	0		[0.08, 1438.12]	1	1
Background = neuron panel only	ENCORI/starBase CLIP-supported	0	0		[0.08, 1438.12]	1	1
Background = neuron panel only	miRTarBase validated-any	0	0		[0.08, 1438.12]	1	1

## Sheet: Glia_only
Background	Target set	Size (n)	Overlap (a)	OR	95% CI	p	q (BH, 3 tests)
Background = glia panels only	miRTarBase functional-only	0	0		[0.05, 159.97]	1	1
Background = glia panels only	ENCORI/starBase CLIP-supported	1	1	inf	[0.36, 299.98]	0.25	0.75
Background = glia panels only	miRTarBase validated-any	0	0		[0.05, 159.97]	1	1
